# Supplementary material for: A giant dapediid from the Late Triassic of Switzerland and insights into neopterygian phylogeny
Source: R Soc Open Sci. 2018 Aug 15;5(8):180497. doi: 10.1098/rsos.180497 (PMC6124034; doi:10.1098/rsos.180497)
Supplement: Data matrix [file rsos180497supp2.nex]

#NEXUS
[written Fri Jun 08 12:44:29 BST 2018 by Mesquite  version 3.10 (build 765) at Sams-MacBook-Air.local/192.168.0.3]

BEGIN TAXA;
	DIMENSIONS NTAX=110;
	TAXLABELS
		Acanthodes_bronni Acipenser_brevirostrum Aesopichthys_erinaceus Amia_calva Amphicentrum_granulosum_ Atractosteus_spatula Australosomus_kochi Beagiascus_pulcherrimus Beishanichthys_brevicaudalis Birgeria_groenlandica Bobosatrania_groenlandica Boreosomus_piveteaui Caturus_furcatus Cheirolepis_canadensis Cheirolepis_schultzei Cheirolepis_trailli Chondrosteus_acipenseroides Cladodoides_wildungensis Coccocephalichthys_wildi Cosmoptychius_striatus Cyranorhis_bergeraci Dapedium_LIAS Dapedium_ashley Dapedium_pholidotum Dapedium_stollorum Dapedium_punctatum Dapedium_caelatum Dapedium_noricum Hemicalypterus_weiri Paradapedium_egertoni Sargodon_tomicus Dandya_ovalis Heterostrophus_phillipsi Tetragonolepis_oldhami Aetholepis_mirabilis Dialipina_salguerioensis Dicksonosteus_arcticus Diplocercides_kayseri Dipteronotus_ornatus Discoserra_pectinodon Donnrosenia_schaefferi Dorsetichthys_bechei_ Ebenaqua_ritchei Elops_hawaiensis Entelognathus_primordialis Erpetoichthys_calabaricus Eusthenopteron_foordi Evenkia_eunoptera Fouldenia_ischiptera Fukangichthys_longidorsalis Glyptolepis_groenlandica Gogonasus_andrewsae Gogosardina_coatesi Guiyu_oneiros Hiodon_alosoides Howqualepis_rostridens Hulettia_americana Ichthyokentema_purbeckensis Kalops_monophyrum Kansasiella_eatoni_ Kentuckia_deani Lawrenciella_schaefferi Lepisosteus_osseus Leptolepis_bronni '''Ligulalepis''' Luederia_kempi Luganoia_lepidosteoides Macrepistius_arenatus Macrosemimimus_lennieri Macrosemius_rostratus Meemannia_eos Melanecta_anneae Mesopoma_planti Miguashaia_bureaui Mimipiscis_bartrami Mimipiscis_toombsi Moythomasia_durgaringa Moythomasia_lineata Moythomasia_nitida Obaichthys_decoratus Onychodus_jandemarrai Osorioichthys_marginis Osteolepis_macrolepidotus Ozarcus_mapesae Peltopleurus_lissocephalus Platysomus_superbus Polypterus_bichir Porolepis_sp. Propterus_elongatus Psarolepis_romeri Pteronisculus_stensioi Raynerius_splendens Saurichthys_madagascarensis Scanilepis_dubia Semionotus_elegans Styloichthys_changae Styracopterus_fulcratus Tanaocrossus_kalliokoskii Tegeolepis_clarki Tetragonolepis_semicincta Venusichthys_comptus Watsonulus_eugnathoides Wendyichthys_dicksoni Woodichthys_bearsdeni Gibbodon_cenensis Eomesodon_liassicus Brembodus_ridens Arduafrons_prominoris Mesturus_sp Mesturus_verrucosus 
	;

END;


BEGIN CHARACTERS;
	DIMENSIONS  NCHAR=291;
	FORMAT DATATYPE = STANDARD GAP = - MISSING = ? SYMBOLS = "  0 1 2 3 4 5 6 7 8 9";
	CHARSTATELABELS 
		1 '[G 1] Large dermal plates' /  absent present, 2 '[G 2] Sensory lines' /  preserved_as_open_grooves pass_through_canals, 3 Premaxilla_as_distinct_ossification_ /  present_ absent_, 4 '[CH 1; G3] Premaxillae, contact at midline' /  present absent, 5 Premaxilla_fused_at_midline /  absent present, 6 '[G 4] Premaxilla' /  Reaches_or_extends_past_anterior_margin_of_orbit Confined_to_region_anterior_to_orbit, 7 '[G 5] Premaxilla contributes to orbital margin' /  absent present, 8 Teeth_on_premaxillae /  present absent, 9 Mobile_premaxilla /  absent present, 10 Olfactory_nerve_pierces_premaxilla /  absent present, 11 Nasal_process_of_premaxilla /  absent short 'long, reaches skull roof', 12 Sensory_canal_on_premaxilla /  present_ absent_, 13 '[CH 3; G 6] Postrostrals (element[s] immediately anterior to frontals but not in contact with premaxillae)' /  present absent, 14 '[CH 4; G 7] Single median dermal bone capping snout' /  absent present, 15 Median_rostal /  'plate-like' 'tube-like', 16 '[G 8] Pores for rostral organ' /  absent present, 17 '[CH 8; G 10] Nasal bone as single consolidated ossification (i.e. bone(s) carrying supraorbital canal between premaxilla and anterior margin of frontals)' /  absent present, 18 Contact_of_nasals_on_midline /  separated_by_dermal_bones contacting_or_separated_by_gap_unfilled_by_bone, 19 Nasal_contributes_to_orbital_margin /  absent present, 20 '[CH 57; G 11] Mesial margin of (anterior) nasal' /  not_notched notched, 21 '[CH 6; G12] Posterior nostril in complete communication with orbital fenestra' /  absent present, 22 '[CH 7; G 13] Posterior nostril – contribution to margin by premaxillae' /  absent present, 23 '[G 14] Tectals (sensu Cloutier & Ahlberg 1996, not counting the posterior tectal of Jarvik)' /  absent present, 24 '[CH 75; G 36] Dermal intracranial joint' /  absent_ present_, 25 '[CH 9; G 15] Pineal foramen' /  present absent, 26 '[G 16] Pineal eminence' /  absent present, 27 '[CH 10; G17] Shape of parietals (sarcopterygian postparietals): ' /  'rectangular, with long axis parallel to midline' quadrate, 28 '[CH 11; G 18] Relative lengths of frontals and parietals (sarcopterygian parietals and postparietals)' /  frontal_shorter_than_parietal frontal_approximately_equal_to_parietal_ frontal_longer_than_parietal, 29 Frontals_broad_posteriorly_and_tapering_anteriorly /  absent present, 30 '[G 19] Anterior pit line' /  absent present, 31 '[G 20] Otic canal extends through parietals' /  absent present, 32 Junction_between_supraorbital_and_infraorbital_canals /  absent present, 33 Anterior_branch_of_infraorbital_sensory_canal_ /  absent present, 34 '[G 21] Tabular' /  present absent, 35 '[G 22] Tabular pit line' /  absent_ present_, 36 '[CH 64; G 28]  Number of bones carrying otic portion of lateral line canal between dermosphenotic and posterior edge of skull roof. ' /  'at least two (i.e. intertemporal and supratemporal)' 'one (i.e. dermopterotic)', 37 '[CH 12; G 23] Intertemporal – relative length' /  shorter_than_supratemporal of_similar_length_to_supratemporal longer_than_supratemporal, 38 '[CH 13; G 24] Intertemporal – contact with supratemporal anterior to that between frontal and parietal' /  absent present, 39 '[G 27] Intertemporal contacts nasal' /  absent present, 40 '[CH 69; G 29] Supratemporal – narrow anterolateral flange forming ventral margin of spiracular opening' /  absent present, 41 Parietal_fused_to_dermopterotic /  absent present, 42 Bone_carrying_otic_portion_of_lateral_line_canal_extends_past_posterior_margin_of_parietals /  absent present, 43 '[CH 15; G 30] Number of paired extrascapulars' /  one_pair two_pairs three_or_more_pairs, 44 '[G 31] Extrascapular reaches lateral edge of skull roof' /  absent_ present_, 45 '[CH 71; G 32] Single median extrascapular' /  present absent, 46 '[G 33] Extrascapulae contact each other at midline' /  absent present, 47 '[CH 70; G 34] Medially-directed branch of sensory canal in extrascapulae' /  present absent, 48 '[G 35] Extratemporal ' /  absent_ present_, 49 '[CH 59; G 38] Antorbital bone' /  absent present, 50 'Tube-like canal bearing anterior arm of antorbital:' /  absent present, 51 '[CH 61; G 39] Infraorbitals' /  one two more_than_two, 52 '[CH 16; G 40] Anterior expansion of lacrimal' /  absent present, 53 '[CH 17; G 41] Notch in anterior margin of jugal' /  absent present, 54 '[CH 18; G 42] Suborbitals (non-canal bearing ossifications separating jugal and maxilla)' /  absent one two three_or_more, 55 '[G 43] Multiple rami of infraorbital canal in jugal' /  absent present, 56 '[CH 54; G 25] Dermosphenotic with distinct posterior ramus' /  absent present, 57 '[CH 14; G 26] Dermosphenotic – contact with frontals blocked by intertemporal or dermopterotic' /  absent present, 58 Supraorbital /  absent one_or_two_ three_or_more, 59 'Anterior-most infraorbital anterior to orbit (i.e. does not contribute to orbital margin)' /  absent present, 60 Three_or_more_lachrymals /  absent present, 61 Circumorbital_ring_ /  Supraorbitals_do_not_contact_infraorbitals_at_the_anterior_rim_of_the_orbit. 'Supraorbitals contact infraorbitals, closing the orbit.', 62 '[CH 62; G 44] Jugal canal' /  absent present, 63 '[CH 53; G 45] Dermohyal' /  absent present, 64 '[G 46] Head of dermohyal projects above dorsal margin of operculum' /  absent present, 65 '[G 47] Dermohyal' /  fused_to_hyomandibular separate_from_hyomandibular, 66 '[G 49] Complete enclosure of spiracle by bones bearing otic and infraorbital canals' /  absent_ present_, 67 '[G 57] Maxilla' /  absent present, 68 '[G 58] Expanded dorsal lamina of maxilla' /  absent_ present_, 69 '[G 60] Contribution by maxilla to posterior margin of cheek' /  absent present, 70 '[G 61] Sensory canal/pit line associated with maxilla' /  absent present, 71 Teeth_on_maxilla /  present absent, 72 Mobile_maxilla_in_cheek /  absent present, 73 'Peg-like anterior process of maxilla' /  absent present, 74 Posterior_maxillary_notch_ /  absent present, 75 Supramaxilla /  absent one two, 76 '[CH 21; G 63] Course of mandibular canal' /  traces_ventral_margin_of_jaw_along_entire_length_ arches_dorsally_in_anterior_half_of_jaw_, 77 '[G 64] Mandibular canal reaches anterior margin of mandible' /  present absent, 78 '[CH 74; G 65] Mandibular canal' /  primarily_carried_by_infradentaries primarily_carried_by_dentary, 79 '[G 66] Relative length of dentary' /  'long (constitutes most of the length of the lower jaw)' 'short (constitutes less than half of jaw length)', 80 Teeth_on_dentary /  present absent, 81 '[CH 22; G 67] Dentary with conspicuously reflexed distal tip' /  absent_ present_, 82 '[CH 24; G 68] Enlarged series of parasymphysial teeth on dentary' /  absent_ present_, 83 '[CH 73; G69] Facet for parasymphysial tooth-whorl on anterior dentary' /  present_ absent_, 84 '[G 70] Teeth of outer dental arcade' /  several_rows_of_disorganized_teeth_ 'two rows, with large teeth lingually and small teeth labially ' single_row_of_teeth, 85 Jaw_margins_overlain_by_lateral_lamina /  absent_ present_, 86 '[CH 25; G 71] Acrodin caps on teeth' /  absent_ present_, 87 Plicidentine /  absent present, 88 '[CH 27; G 73] Ossification of mentomeckelian region:' /  present_ absent_, 89 '[CH 23; G 76] Number of infradentaries' /  more_than_two_ 'two (angular and surangular) ' 'one (angular only)', 90 '[G 74] Coronoids (sensu stricto, excluding parasymphysial tooth whorl or anterior coronoid)' /  present_ absent_, 91 '[G 75] Number of coronoids' /  five__ four_or_more three two one, 92 '[G 76] Posterior coronoid' /  morphologically_similar_to_anterior_coronoids expanded, 93 '[G 78] Coronoid process of lower jaw' /  absent present, 94 Coronoid_process_contributed_to_by /  prearticular_only surangular_only dentary_plus_postdentary_bones angular_only, 95 Leptolepid_notch /  absent present, 96 Symplectic_involvement_in_jaw_joint /  absent present, 97 '[G 79] Retroarticular process' /  present absent, 98 Palatal_bite /  absent_ present_, 99 '[G 82] Palatal articulation with basipterygoid process' /  articulation_not_obvious_ via_basipterygoid_fenestra 'via metapterygoid process/notch', 100 Palatoquadrate_ossifications /  comineralized separate_ossification_centers, 101 Lateral_process_of_ectopterygoid /  absent_ present_, 102 Palatoquadrate_symphysis_hf30_ /  absent present, 103 Dorsal_margin_of_palate /  high_posterior_extension flat_dorsal_margin, 104 Metapterygoid_posterior_to_quadrate /  absent present, 105 '[G 81] Number of dermopalatines' /  multiple single, 106 Prearticular /  present absent, 107 Vomers /  paired single, 108 Vomer_sutured_to_parasphenoid /  absent present, 109 '[CH 19; G 50] Accessory operculum' /  _absent present_, 110 '[CH 67; G 51] Operculum - relative size ' /  at_least_twice_as_high_as_suboperculum subequal smaller_than_suboperculum, 111 Subopercle /  present absent, 112 '[CH 68; G 52] Anterodorsal process of suboperculum' /  absent_ present_, 113 Anteroventral_process_of_suboperculum /  absent present, 114 '[G 62] Number of cheek bones bearing pre-opercular canal posterior to jugal' /  one multiple series_of_small_ossicles, 115 Preoperculum_orientation /  prounounced_dorsal_limb_ vertical_ pronounced_ventral_limb_, 116 Junction_between_preopercular_and_more_anterior_cheek_bones /  'Infraorbitals (including jugal) or suborbitals suture with or abut preopercular' 'Infraorbitals (including jugals) and suborbitals broadly overlap preopercular' completely_obscure, 117 Posterior_border_of_preopeculum_notched_ventrally_ /  absent present, 118 Interopercle /  absent present, 119 '[CH 72; G 53] Branchiostegal rays - dorsal-most in series' /  of_similar_depth_to_adjacent_branchiostegal_ray_ deeper_than_adjacent_branchiostegal_ray__, 120 Lateral_gulars /  present absent, 121 '[CH 20; G 54] Lateral gulars' /  extending_most_of_the_length_of_the_lower_jaw_ 'restricted to the anterior third of the lower jaw (no longer than the width of three branchiostegals) ', 122 '[G 55] Median gular ' /  absent_ present_, 123 '[G 56] Relative length of median gular' /  much_shorter_than_jaw_length more_than_half_of_law_length, 124 '[G 83] Fenestra ventrolateralis' /  absent present, 125 '[G 84] Palatal opening surrounded by premaxilla, maxilla, dermopalatine and vomer (choana)' /  absent present, 126 '[G 85] Internasal cavity' /  absent_ present_, 127 '[G 86] Interorbital septum' /  broad_ narrow_, 128 Optic_foramen /  dorsally_positioned_ 'ventrally positioned (i.e. abuts parasphenoid) ', 129 '[G 87] Pronounced median anterior crista on dorsal surface of braincase' /  absent_ present_, 130 '[G 88] Expanded anterior dorsal fontanelle ' /  absent present, 131 '[G 89] Endoskeletal intracranial joint' /  absent_ present_, 132 '[G 90] Eye stalk or unfinished area for similar structure' /  absent_ present_, 133 '[G 91] Roof of posterior myodome perforated by palatine branch of facial nerve (VII)' /  absent_ present_, 134 '[G 92] Foramen for abducens nerve (VI) dorsally positioned (level with optic foramen (II))' /  absent_ present_, 135 '[G 93] Anterodorsal myodome' /  paired_ single_ absent, 136 '[G 94] Posterior myodome' /  absent paired median, 137 '[G 96] Basicranial fenestra' /  absent_ present_, 138 '[G 98] Endoskeletal spiracular canal' /  open partial_closure_of_spiracular_bar complete_enclosure_in_canal_, 139 '[G 100] Basipterygoid process' /  present_ absent_, 140 '[G 101] Basipterygoid process with vertically oriented component' /  absent present, 141 '[G 103] Dermal component to basipterygoid process' /  absent_ present_, 142 Hyoid_facet /  directed_posteroventrally horizontal, 143 '[G 104] Fossa bridgei' /  absent_ present_, 144 '[G 105] Posttemporal fossae' /  absent_ present_, 145 '[G 106] Vestibular fontanelle' /  absent_ present_, 146 '[G 107] Ventral cranial fissure and vestibular fontanelle' /  separated_by_bridge_of_bone_ conflUent_, 147 '[G 108] Accessory fenestration in otic capsule ' /  absent_ present_, 148 '[G 109] Otoccipital fissure' /  absent_ present_, 149 '[G 110] Median projection overhanging posterior part of posterior dorsal fontanelle' /  absent_ present_, 150 '[G 111] Median projection overhanging anterior part of posterior dorsal fontanelle' /  absent_ present_, 151 '[G 112] Dorsal aorta' /  open_in_groove_ canal_notched_posteriorly completely_enclosed_in_canal_, 152 '[G 113] Dorsal aorta pierced by canal/s for exit of eff.a.2' /  absent present, 153 '[G 114] Dorsal aorta pierced by canal/s for exit of eff.a.1' /  absent present, 154 '[G 115] Bifurcation of dorsal aorta' /  posterior_to_occiput_ anterior_to_occiput_, 155 '[G 116] Birfurcation of dorsal aorta into lateral dorsal aortae' /  open_ enclosed_in_canal_, 156 Braincase_ossifications_differentiated /  absent present, 157 Basisphenoid /  present absent_or_very_reduced, 158 'Opisthotic-pterotic relationship' /  opisthotic_larger_than_subotic opisthotic_and_pterotic_equal_in_size, 159 Epioccipital /  present absent, 160 Forward_extension_of_the_exoccipital_around_the_vagus_nerve /  absent present, 161 Spenotic_with_small_dermal_component /  absent present, 162 Pterotic /  present absent, 163 Opisthotic_bone /  present absent, 164 Intercalar /  present absent, 165 Supraoccipital_bone__ /  absent present, 166 Membranous_outgrowth_of_intercalar /  absent_ present_, 167 'Post-temporal fossa' /  absent present, 168 'Sub-temporal fossa' /  absent present, 169 Dilatator_fossa /  absent present, 170 '[G 117] Parasphenoid' /  absent present, 171 '[G 118] Parasphenoid' /  'terminates at/anterior to ventral otic fissure ' extends_across_ventral_otic_fissure_ extends_to_basioccipital_, 172 '[CH 28; G 120] Ascending process of the parasphenoid' /  absent_ present, 173 '[CH 29; G 121] Parasphenoid with multifid anterior margin' /  absent_ present_, 174 '[G 124] Buccohypophyseal canal pierces parasphenoid' /  present_ absent_, 175 Parasphenoid_teeth /  small large absent, 176 Parasphenoid_pierced_by_internal_carotid_artery /  absent present, 177 Parasphenoid_pierced_by_efferent_pseudobranchial_artery /  absent present, 178 Aortic_notch_in_parasphenoid /  absent_ present_, 179 Parabasal_canal_ /  present absent, 180 '[G 125] Anterolaterally divergent olfactory tracts' /  absent_ present_, 181 '[G 126] Elongate olfactory tract(s)' /  absent_ present_, 182 '[G 127] Olfactory nerves carried in a single tract' /  present_ absent_, 183 '[G 128] Hypophyseal chamber' /  projects_posteroventrally_ projects_ventrally_or_anteroventrally, 184 '[G 129] Optic lobes' /  narrower_than_cerebellum_ same_width_or_wider_than_cerebellum_, 185 Optic_lobes /  smaller_than_telencephalon larger_than_telencephalon, 186 '[G 130] Optic tectum divided into bilateral halves' /  absent_ present_, 187 '[G 131] Cerebellar corpus' /  absent_ present_, 188 Cerebellar_corpus /  divided_bilaterally undivided_, 189 Position_of_cerebellar_corpus /  _enters_fourth_ventricle arches_above_fourth_ventricle, 190 Cerebellar_corpus_with_median_anteriorly_projecting_portion /  absent present, 191 '[G 132] Horizontal semicircular canal' /  joins_vestibular_region_dorsal_to_ampulla_for_the_posterior_semicircular_canal_ joins_vestibular_region_level_with_ampulla_for_the_posterior_semicircular_canal_, 192 '[G 133] Junction between ampulla of posterior semicircular canal and cranial cavity' /  separated_by_short_length_of_canal__ confluent_, 193 '[G 134] Crus commune of anterior and posterior semicircular canal' /  dorsal_to_endocranial_roof_ ventral_to_endocranial_roof_, 194 '[G 135] Lateral cranial canal' /  absent present_, 195 Lateral_cranial_canal_connects_to_cranial_cavity_anteriorly /  absent present, 196 '[CH 30 in part; G 147] Enameloid on dermal bones and scales' /  absent_ present_, 197 '[G 148] Extensive pore-canal network' /  absent present_, 198 '[CH 30 in part; G 149] Enamel' /  'single-layered ' 'multi-layered ', 199 '[CH 30 in part; G 150] Enamel layers' /  applied_directly_to_one_another_ separated_by_layers_of_dentine__, 200 Scales_on_body /  present absent, 201 '[G 151] Scales' /  micromeric macromeric, 202 '[CH 32 in part; G 152] Scales with ‘peg and socket articulation''' /  absent_ present_, 203 '[CH 32 in part; G 153] Peg on rhomboid scale' /  narrow_ broad_, 204 '[CH 33; G 154] Anterodorsal process on scale' /  absent_ present_, 205 '[CH 35; G 155] Scales with well developed pores on surface' /  absent_ present_, 206 Small_scales_below_dorsal_fin /  absent present, 207 '[G 158] Lepidotrichia' /  absent_ present_, 208 '[CH 37; G 159] Fringing fulcra' /  absent_ present_, 209 '[G 139] Double headed hyomandibular' /  absent present, 210 '[G 140] Perforate hyomandibula' /  absent_ present_, 211 '[G 141] Opercular process' /  absent present, 212 '[G 136] Ceratohyal' /  single_ossification two_ossifications_, 213 '[G 137] Anterior ossification of ceratohyal' /  no_medial_constriction 'medial constriction (hourglass-shaped)', 214 '[G 138] Anterior ceratohyal' /  no_groove_ groove_for_afferent_hyoidean_artery_, 215 '[G 144] Interhyal' /  absent present, 216 Symplectic /  absent present, 217 Symplectic_shape_c68 /  'tube/splint like' hatchet 'l-shaped', 218 '[G 145] Hypohyal' /  absent present, 219 '[G 143] Basihyal' /  absent present, 220 '[G 146] Gill arches' /  largely_restricted_to_area_under_braincase extend_far_posterior_to_braincase, 221 Number_of_ceratobranchials /  five_ four_, 222 Number_of_hypobranchials /  three four, 223 Uncinate_processes_on_epibranchials /  absent present, 224 '[G 142] Endoskeletal urohyal' /  absent present, 225 Urohyal_formed_as_a_tendon_bone_of_the_sternohyoideus_muscle /  absent present, 226 '[CH 39; G 162] Presupracleithrum' /  absent_ present_, 227 Presupracleithrum_ /  single multiple, 228 '[G 160] Dorsal margin of cleithrum' /  pointed broad_and_rounded, 229 Medial_wing_on_cleithrum /  absent present, 230 '[G 161] Anocleithrum' /  bone_developed_as_postcleithrum bone_developed_as_anocleithrum_sensu_stricto bone_absent, 231 Clavicle /  present_as_a_broad_plate much_reduced_or_absent_, 232 Serrated_organ /  absent present, 233 Interclavicle /  present absent, 234 '[CH 40; G 167] Triradiate scapulocoracoid' /  absent_ present_, 235 '[G 163] Perforate propterygium' /  absent_ present_, 236 '[CH 41; G 164] Anterior rays embrace propterygium' /  absent_ present_ fused, 237 Propterygium_fused_to_first_ray /  absent present, 238 '[CH 43; G 168] Pectoral fin endoskeleton' /  'extends far beyond body wall (fins lobate)  ' 'barely extends beyond body wall (fins not lobate)  ', 239 '[G 166] Pectoral fin radials' /  unjointed_ jointed_, 240 '[G 169] Fin articulation' /  monobasal polybasal, 241 '[CH 44; G 171] Pectoral fin-ray segmentation' /  roughly_even_segmentation_to_fin_base_ proximal_segments_elongate_with_terminal_segmentation_ no_significant_segmentation_on_pectoral_fin_ terminal_segments_elongate_with_proximal_segmentation, 242 '[G 170] Pectoral fin' /  '[leaf-like]' '(not leaf-like)', 243 '[G 172] Paired fin spines' /  absent present, 244 '[CH 38; G 173] Pelvic fins' /  absent_ present_, 245 '[CH 45; G 174] Pelvic fin insertion' /  'shorter than fin depth (short based) ' 'longer than fin depth (long based) ', 246 '[G 177] Basal scutes on fins' /  absent present, 247 '[CH 48; G 178] Dorsal scutes anterior to dorsal fin' /  absent_ 'few limited to region immediately anterior to fin (basal fulcra only)' 'many, extending to posterior of skull roof (complete set of dorsal ridge scales)', 248 '[CH 49; G 179] Ventral scutes between hypochordal lobe of caudal fin and anal fin' /  absent_ present_, 249 '[CH 50; G 180] Ventral scutes anterior to anal fin' /  absent_ present_, 250 '[CH 52; G 181] Dorsal fin(s)' /  two_ one_, 251 '[CH 51; G 182] Relative positions of anal and (second) dorsal fin' /  anal_shifted_anteriorly_relative_to_dorsal_ fins_opposite_one_another_ anal_shifted_posteriorly_relative_to_dorsal, 252 'Median fins (except caudal fin)' /  rays_more_numerous_than_radials_ rays_andradials_equal, 253 Proximal_and_middle_radials_of_dorsal_fin /  proximal_and_middle_radials_of_similar_size proximal_radials_substantially_enlarged, 254 Posteriormost_proximal_radial_of_dorsal_fin /  enlarged_plate smaller_than_more_anterior_radials, 255 '[CH 46; G 175] Epichordal lobe of caudal fin' /  present_ absent_, 256 '[CH 47; G 176] Fulcra along dorsal ridge of caudal fin' /  absent_ present_, 257 Caudal_fin_geometry /  long_chordal_lobe short_chordal_lobe, 258 Posterior_margin_of_caudal_fin /  forked unforked, 259 'Diplospondyly in mid-caudal region' /  absent present, 260 Median_neural_spines_in_caudal_region /  absent present, 261 Uroneural /  absent present, 262 Division_of_hypurals_into_dorsal_and_ventral_groups /  absent present, 263 Number_of_caudal_lepidotrichs_borne_per_hypural /  multiple single, 264 Opistocoelous_vertebrae /  _absent present_, 265 Ossified_ribs /  present absent, 266 Antorbital_deeper_than_anteriormost_infraorbital /  absent present, 267 Infraorbitals_fragmented_ /  absent present, 268 Suborbitals_fragmented /  absent present, 269 Suborbitals_extend_ventral_to_orbit_ /  absent present, 270 Coronoids_contribute_to_lateral_dentition_field /  absent present, 271 Jaw_articulation_ventral_to_orbit /  absent present, 272 Parasphenoid_wings_around_basiocciput /  absent present, 273 Dorsal_extension_of_parasphenoid_between_orbits_ /  absent present, 274 Ligament_pit_on_posterior_face_of_braincase /  absent present, 275 '''Hem-like'' median fins' /  absent present, 276 Anal_fin_insertion /  short long, 277 Denticulate_ridge_scales /  absent present, 278 Ossified_centra /  absent present, 279 ll_comm_in_parietal /  abs pres, 280 Enlarged_vomerine_teeth /  abs pre, 281 'Poyato-Ariza & Wenz, 2002; Cawley & Kriwet 2018.' /  abs pres, 282 prearticular_symphysis /  abs pres, 283 Dermal_supraoccipital /  abs pres, 284 DEL_preoperculum_height_ /  shorter taller, 285 ?del_preperculum_width /  narrower wider, 286 branchiostegals_contract /  abs pres, 287 Dorsal_lateral_line /  abs pres, 288 psp_inflected_ventrally_below_orbit /  abs pres, 289 sagittal_flange_on_neural_spine /  abs pres, 290 sagittal_flange_on_haemal_sine /  abs pres, 291 pleural_ribs_alate ; 
	MATRIX
	Acanthodes_bronni             0????????????????-?????0?-?????01?-??????-?????-?????????????1??????????????????????-???????0-?-?021?000?-?-????-?--??0??0-????0000?????00000000???1000--0-?0?????????0000--------1???????????01?0-00--000---?0000010??0-??1010??-??-????0000101?1110000002????00?????-?---?-?0--?00-?--------00??-
	Acipenser_brevirostrum        111---------00?0000-1-?010000-0101-1----00110-00??1-001001--000--00-----------010---0-?0-1--0-0-1001011-1110020002---011-0-0-0100000-?20020--0100--0--0--1-10?100?010-000121112001110100001101????0----1-----01000011010-101000000-000000101?1010111012111200011000100001?0---0000000000--0--10000-
	Aesopichthys_erinaceus        1101-000000111001011100010120?0001-00110-1111100101--1101000-011101000000000010000120???2???120?1???????????010010100010?11???????0??????2?????????1???????00---------?????????????????????????????????011010011011??????????????100?00??????0??01010021012???0100???????10?000???011?0???01010????
	Amia_calva                    1101-10001201000110000001012010101-1----00011100110000110000-10--010000111100100001201?1101012011001?0100001000100210101-11000?000001112021--1100-00--0--1-11-001110011011211100010001110111110010-00--010---?10011100111101011000-0001110010101110100000121111011110010010--000000?010100010100000
	Amphicentrum_granulosum_      11000101000?110?1011?0001-020?0001-1----01?1??000-1100000000-00--11100100000?1010---1-??20?-0-0-?1200010????020010100000???0001???0????20?0010??0-00??21011?????0?????1?011100?001??????????????????????????????010????0?????????0-0??0?????????????????????????0????????-0--00-000?0?001?010100???
	Atractosteus_spatula          11000100-1201010110000001012010111-1----01211100112--3-10111101110100100100001000011001110201200100100110001010100210011-0-000100000-022020011100-00--0--1-11-0110110-1011211100010????????????????101?011000011011110112101011000-0101110010001110100000?11111111010011000100100000-10000000100000
	Australosomus_kochi           111?????-??-??0??0?????01002010001-1----01011000??0-001--0---010111100000001010000120??011--0-0-10200000?000010000100000?100001001001022021--?101101002001001---------0?110101200000111110????1110-????01101001101100110-101001000-00000110?000111010000010010??100100001?0---0-0001-1000001010000-
	Beagiascus_pulcherrimus       1100000000011100101110001012010001-00110-0210-?0101003111000-?10??111?00000???00001101???????-0?1???????????110000000010110????????????????????????????????????????????????????????????????????????????011?10011?????????????????110?00??????1??21010011?11????100???????1010?0???000?0???010100???
	Beishanichthys_brevicaudalis  1100?01000?011001011100010120?0??1-1----00111?000-100210020?00101?1100000000?100001201??2???1?0?????????????0100000000000????????????????????????????????????????????????1?????????????????????????????011010?10???????0-????????0-0?0??????????11010000012???1011???????-000?0???01-?0???010100???
	Birgeria_groenlandica         11001100001011001011000010?2010001-1----01001000102003010200000--011000000000100001101?01???110-1021000000--010000000000110000100?0010?202?--010???1--???1?10-?-0????-0001210120011???????????????0????11???001100000?10-101?0?000-00200100--0013101000001200011000100001?0100010000-0?-0001010000-
	Bobosatrania_groenlandica     111----1----000010111-0010120?00{0 1}1-1----0?0011000-2100110000-00--0100011000001010---0-??2???0-?-?0???0?0????0-1--11000-?-0-???10???0??????0?????????????????1????????????121??2????????????????????????011???0110?1010?0-1???????0-0001?????????0?01001011210?1100??????1-0--00???1100000?000?10??-
	Boreosomus_piveteaui          1100101100001100111110?01002010011-1----01100-000-2003100000-11010111100000?010000110?0010300-0-10200001010001000010001011000?1010001?12020010101001{0 1}{0 1}2111000---------000101010100001011111100??110????01101001100111?10-1?1??00?0-?020011???0??1?01000101200?01000000?01-00000-0000-000--010100??-
	Caturus_furcatus              1100010001?11010110000001012000110-1----00011100112102?01200110--0100001111???0000120??0103012011021001??001000100210?11-1100010??0?????021--1??0-00???????10?000110011??1211100000??????????????11??????????011011100111??1??1??1000??1?0????????0100000121111110?10000000000000?00000100000??0000
	Cheirolepis_canadensis        110?01-000000000000??010{0 1}0010?0001-000-0-10011000-1010010000-010?111110000010100001100??10?00-0?????????????1000000000000???0????????????????????????????????????????????1?00??????????????????????????000-0?011?????????????????0-0?00????0001101011010110???0101???????-0--00???010?0?0?00010????
	Cheirolepis_schultzei         11000000000?00000000?01010020?00?1-1---0010111?00-1010010000-010?1111?0000010100001?00????????0??????????0??100000000000?1??0????????????????????????????????????????????1????0????????????????????????000-0??11???????????????????0?00??????0??010??0???????????????????-0--?0???????????01010????
	Cheirolepis_trailli           110000100000000000010010{0 1}001010001-00000-10010000-1010010000-01101111?0000010100001100??10100-0-10100000000010000000000001000?0??00?????010000001001?00--1-00---------0001000000000111?????????????111000101?011000????0-????????10000000001000101011011110???0100??00??1-0--00-0000000?00010100??-
	Chondrosteus_acipenseroides   111---------1????????-?010120????1-1----0?2?0-?0??1?0??00?????0--00-------??01010---0-?0?1--??0-?0???1??10??02000??-??0???????????????????000????????????????????????????1211?20011????????????????----1-----?10000010?0?????????0-0?0?????????12101?00001????110??0000?1?0??-0???00-?????0??1?000-
	Cladodoides_wildungensis      0?-?-??-----??-??--????-?-??-?????-?????--?????-?-???-???----?????-???-----????-?1??-00?????0---?0?0-0?-?---??-?---?--?-??-??0000001?0?00010-0000-0100---0-00---------0000--------110100000---0100-????00???????0??????0-????????--?-?---???????????????????????????????------0--0-?----------0----
	Coccocephalichthys_wildi      11????0?????11?0101010?01002010011-1----00110-00112000?0010?01?0?0111?00?00??100001101??1???110?1010?00000?0?101?00000?????00?10??000?02020000?01001??2101100---------0?01010100000????????????????????01???????0?1????0????????????0????????????????????????????????????00--00-0?????0?00010??0???
	Cosmoptychius_striatus        110??1000?00?100101110001012??0001-1----?0?1??00101002100000-010?01110000001?10000?10???2???????1020????????10000000001?110???1?????????0?001???1101??11111?0??00????????101?1?0000??????????????1?????011010011?????????????????0-0?000????011110011010012???1100????0??100000-??000?0???01010????
	Cyranorhis_bergeraci          111---------110010111-001012010001-00100-1111100101002110000-010101110000000?10000120?????????0???20????????000000000000110????????????????????????????????????????????????????????????????????????????011?100110?1??????????????100??0?1????1??11010010112???0100???????1000?0???000?0?00010100???
	Dapedium_LIAS                 11001100001?1100110?000010---0-??-------1-111100102--3-0-1000?0--0100001101??11000120??0?0?0120??1???0??00??010100210101-1100010?0001?120?0011100-00??2001?0----------1111211121000001111?????11011????011??0?110?1????10????????100?01?1???????21010?????????1?11?1?0??0011111111110?0????0010????
	Dapedium_ashley               11?????????????????????010120?00???1----0-?????????????????????????????????????????????????????????????????????????????????0??10?10010?2020011100-00--2001??0?????????111121?021000???111?????11010????????????????????????????????????????????????????????????????????????????111????0???????00???
	Dapedium_pholidotum           11001100001111001101000010---?-01-------1-21110-102--3-0-200010--0100001?011101000120???0030120????0?0?01001010000220101-11??????????????????1?????????????0----------?????????????????????????????????011??0111011?10?1?1???????10??01?1????1??110100201121??1111???????011111???110?0????0010????
	Dapedium_stollorum            1101010000111000110100001012010011-1----00211100102--3-001000?10101000011011101000120???0030??0??1?1????????010100210101-11????????????????????????????????0???????????????????????????????????????????011??0111?????????????????1(0 1)??01?1????10111010020112???1111???????011111???110??????0010????
	Dapedium_punctatum            110?010000??10001100000010---?-??-------1-2111?-102--3-0-1101?0--?100?0110????1000120???0????????1??????????0000012101???????????????????????????????????????????????????1?????????????????????????????011??9111011??????????????100?01??????1??110??020?12???1111???????011111???110??????00100???
	Dapedium_caelatum             1100010000?11100110000?01012010?11-1----01?????0102--3-??100000--010001110???01000120???0020120??0?1??????0?000000210101-11???????00??????0011??0-?0??2??110----------???1211?2????????????????????????011??011?0??????????????????0?01?1????1???1011020?12???1111???????01?11111?110??0???00100???
	Dapedium_noricum              110?01000???100011?0?0?0100201???1-1----002111?0??2--3-00100??0--?100?11?00????000120????0??????????????????010100220101-11??????????????????????????????????????????????1????(0 2)????????????????????????011??0?11??????????????????0-?????????1??110100???12???1111???????000111???11000???00010????
	Hemicalypterus_weiri          11000100001100-0110???001002000011-1----002111001121-3-00100100--?1000111000???000120???1???1????0?1????????00010?210101-11????????????????????????????????????????????????????????????????????????????011??0-11?????????????????(0 1)0??01?1????1??1101002-1121?11111????1??100101???11100???00010????
	Paradapedium_egertoni         110?010000??100011000000100201???1-1----002111?0??2--3-???00??0--?1?0?01???0?10000120????0???2???0010?10?0??00010021010????????????????????????????????????????????????????????????????????????????????011??0111011??????????????0-0?01??????1??110100211121?11111??????????????????1???0?00010????
	Sargodon_tomicus              1?0?0100001?1?0?110001?010120????1-1----0001?1?0??2--3-0??001?0--?1?0?11??????1?00120???1????????1????????1101010022?10???????????????????????????????????????????????????????????????????????????????????????1??????????????????(0 1)0??21??????1??110100211121111111???0????00101???1110?1??00010?00?
	Dandya_ovalis                 110??1?00???100?11?0?0?010120101?1-1----(0 1)02111?0??2?-3-???00??0--?100?11?0?????000120????????????0??????????00010122010???????????????????0?1????????????????????????????1?1???????????????????????????011??0?11?????????????????0-0?2??????????11?100???12???1111????????001?1???11?001??00010?00?
	Heterostrophus_phillipsi      110?010000?1110011?1?00010010????101----0???????102--3-01100??0--?100001100??10000120???1???????????????????000100211101-11??????????????????????????????????????????????1?????????????????????????????011010?11?????????????????100?01?1????1??11?100?011????1111??????0??1101???1100????000100???
	Tetragonolepis_oldhami        110??1000???1?00?0?????010?20????1-1----0001???0?????3-???????0--?1?0?01???0?10000120???????????????????????010010210101-11????????????????????????????????????????????????????????????????????????????011????11???????????????????0??1?1????1??1101002?1121?11111??????0???1?1???111?01??00010????
	Aetholepis_mirabilis          ???????????????????????????????????????????????????????????????????????????????????????????????????????????????????????????????????????????????????????????????????????????????????????????????????????011000?11?????????????????????????????1??31010???????????????????????1?1???1100?????0010????
	Dialipina_salguerioensis      100???1000??01?0?0?????01012100001-1----00?????????103?00????????110??00??????00?01000??0??????????????????????????0???000-????????????????????????????????????????????????????????????????????????1???011010?10???????????????????0?0????????????0110?0001???0??1???????????00???000?????0??10????
	Dicksonosteus_arcticus        100??1-000000100???????00-00000?0??1?????0010-1???10000??0??-?0???0--------?????????0????????????000-00???--0????0?????????000000001?????0???0000-00??0--0?00?????????000100000000?101???00??????0????????????????????????????????????????????????????????????????????????0--?0--0????0-??0????0???
	Diplocercides_kayseri         110?01-000??00?10??000111000010001-1----0?010-0???100?0???00?10--00?-------00010???00?1010?113010021?000?0?0000?010000-000-0?000?010???0100000010-10??0--1-00---------000100000000?111?0???????????????01---0???1??????10???????????0????????????10??0??????????1????????????00-0000???000000?00???
	Dipteronotus_ornatus          110??10000??110010010??010120?000??1----?0??????1?0-00???1--1?????10000000000100001201???1????0??0?1?????????100001000?1?????????????????????1??????????????????0????????11101200??????????????????????01?0?0?11???????????????????0?2????????????01002?112????110?100???00---0-0?0100?0??01010000?
	Discoserra_pectinodon         11000010000101001011100010120?0000-1----002110000-2003-01100000--010000?0000010000120???20??0-0-10?1???0?0??0-1--120000010-????0??00??02?2?--11?0-0????????0----------1??121?0?0???????????????????????0110?011101?00010-????????110??1?1???00???10100201120001111?10???1-01101???01100?0010010000-
	Donnrosenia_schaefferi        110?001?00001100101110000-01010001-00100-10111?00-???0?10000-0?0?1111?000001110000110???1???0-0-????????????1001000?0000010?0??????????????????????????????????????????????????????????????????????????011010011???????0-??????????0?00??????1??11011010111????1?????????-?--00???000?0???01010????
	Dorsetichthys_bechei_         110?0100100?1100101000001012110?11-1----00011000102101110100000--?1010011020010000120???1????210?0?1?0???11?0100002101??-11???1??1000002020011101001??0????101000000111111210001111?10?11?????11111????0110?0?1?011????1??????1??0-0?0??????10??21010000012???1110111100000000000000-100--000100000
	Ebenaqua_ritchei              111----1----110010101-0010120?0001-1----001011000-2?00000000-00--0100011?000??010---0-??20?00-0?10??????????0000011000-0-0??????????????????1????????????????????????????1?1???????????????????????????011??001????01????????????11??21?????????21010021111??11101???????-0--01???01000???000?0????
	Elops_hawaiensis              1101-10010211100100000001012100111-1----00011100102100000100010--1101001102001000010010021--1200?02100101111000010210101-1100010??00???2000--1100-00--0--1-11?01001011111120010101???????????????0-00--000--0011011111?10?11000?10-0001010011101010100000121111110010000000---000000-100--0101?0000
	Entelognathus_primordialis    100??1-100010100??0????0100?00?-0????????0010-????10000??0??-10???1001100000?001001?0?-?01?-0-0-?000-0???---0????0?-0??00????0?0??0?????0????0?00-?0??0??0-00---------000?----?--?0????????????????????0?????0??0??????0-??0-????0-??0000????????11??????????????1????????0---?-??????---??????????
	Erpetoichthys_calabaricus     1101-11000001000000010001002011101--------2111000-1003000000-010101101000000010000120?002030100-1001101000100-1--00000-000-000010000-000011--0001-00--2001110???0?0000000121010001010101011000011?010??01101001000100010-101110010-000001????0?1?100-????1-?111?11????1?0-0000000?0000000001000???0
	Eusthenopteron_foordi         110001-000000000000001110-01010100100000-0010-000-1000001100110--0100000000000000011000000200-0-1020000-10000100010000-0010110000010???0100100011001--0--1-00---------000100000000111110000---1100-00--010--001011010110-100010100-1010001---0000101010000200000110100000-0--00-0000-00100010?00000
	Evenkia_eunoptera             110?0010000000?00?01?0001012001111--------?1??000?2002?002000011?0110000000????0???20???1?????0?????????????1100100000000??????????????????????????????????????????????????????????????????????????????011??0110?????????????????100?????????0??0101000?112???100????????-010?0???01-?0????1010????
	Fouldenia_ischiptera          11000101000?11001010?00010110????1-1----0?0111?00-1000?00000-?101?111?000000?10100121???20??0-0??1?0????????010010000000110??????????????????????????????????????????????1????????0????????????????????0110100110????????????????0-0?00?0??1000101010021111???0100???????-0--00???010?????01010????
	Fukangichthys_longidorsalis   11000?1000??11001?111?0010120?0101-1----011011?0????0310020?0?1010111000000???00001201001???100?100110100010010000000000010???01???0????????1????????????????????????????1?100000?0????????????????????011??0011001000?0-??11?1????000??????????11010000012????011????????00000?0?01-?0100010100???
	Glyptolepis_groenlandica      110?-1-0000???-0?00?0111110001110010---0-0010-010-1100000000-10--01000?0??0?0000?10?0?1???2?0-0-0020000-100001010100000001010100?010???010?1?001???????????00---------00010000000001111000?---?????????01--00?101???0?10-10011?100-10?00?0???010?00??000?0????0001??????1-0--00-0000-00???000100??-
	Gogonasus_andrewsae           1100-1-0000?00-0000001110-00010100100000-0010-0?0-1000001?00?10--01000000000000011020?0000200-0?1020?00-00000100010000?00?011000?010???01001000?1001--0--1-00---------000100010000?11110000---1?00-110-010-00?1?110?01???1100??1?0-???0001---000?1???1????????0??1???????-0--00-00000??100000?00???
	Gogosardina_coatesi           1100001000000100101111000-010100?1-0010?-1?????00-??000?0?0??0100?11110000001100001101?020?00-0-1010?00000?00101000000000?0?0?????????????000?????????1001??0????????????100??0000?????????????????????0110100110100??10-1?10?????-000001????1??11010021012????10??000??0-0--00-0?0?000?00010100???
	Guiyu_oneiros                 1?01-00000010000000000110-00000000001000-0010-110-1000000100100--01111000000?000110100?0?0000-0-1????0????000001000000000100010???1???????0?00??????????????0???-????-???100000000?????????????????1?1101111001????????0-????????100??0???????????110011101??????????????-0--00-??0?0?0?00000100???
	Hiodon_alosoides              1100010010011100110000001012010011-1----1-0110000-2000000000-00---10010110001100001200?021--12001001?0101110000000210001-0-000??000011?2010-01100-00--0----11-010010111?11210110010???????????1110-00--010--0010111110110111001010-00010100111011101100001111110100111000-0---000001-100--011?00000
	Howqualepis_rostridens        1101-01000001100101111000-12010001-00100-10111?00-1100010000-01001111?000000010011110??110?00-0-101000000000000100000000010?0????????????1000???10????0--1-?0???-????????1011000000????????????????????0110100110?0????0-????????10000000??1000111011011111???0100?000???-0--00-??000?0?00010110???
	Hulettia_americana            11000100001111101000000010?2010001-1----00011100102-03100200000--01000011000?100?0120???10??1200?02100100?1?000100210101-0-???????0?????020?11???-01??0--1-1000?000000?0?1111011100????????????????1??-0110?001101111001010???1?00-0?0101????????101001011211110101000000100001-00000100??000100000
	Ichthyokentema_purbeckensis   1101-10010011100110100001002010001-1----00011000102101101200010--01000011010010000120??0204-1210102100001?11000100210101-1100010??0010?20?0011100-00--0--1?11101?00011111121001100?????????????????100-011010?110??101?10????????0-0001011???101?101001011?1??1110?11??00100001000000100??010100000
	Kalops_monophyrum             1100010000?11100101110001-12110001-1----00010-00102003000200001010111000000?010000110???20?0??0?????????????000010000010110?????????????????1??????????????0?---------?????1???????????????????????????0110100110?0??????????????100?00?1????0??01010021112???0100???????101000???000?0???01010????
	Kansasiella_eatoni_           11?????????????????????000020100?1-1----0??????0????????0?????????????????????????????????????0???1????????0??????000??????0??1011001112?200101010011011111100-?00000?00010101000000100111110?11110?????????????0???11?????????????0???????????????????????????????????????????-00?????????????????
	Kentuckia_deani               110?00100000010010111000{0 1}002010001-?--?-?10111000-??000?000?-?10??111?00?000?1000011???02?????0-?010?00000??10000000000011?00?100100?111020010101101001101000---------000101?0000?0010011?100?111101????????0???011????0-?????????????????????????0??????????????????????-?--00-00????0?000101?0???
	Lawrenciella_schaefferi       ???????????????????????0??????????-????????????0???????????????????????????????????????????????????????????0???????????????0??1011001002020010101001111101100---------000101?100000010011?110011110?????????????0??????????????????????????????????????????????????????????????-00?????????????????
	Lepisosteus_osseus            11000100-1201010010100001002010111-1----00211100112-03100111101100100000100011000011001110301200100100110001010100210011-0-????0??????22020011101-00--0--1-11-0110110-001120110001001111011111011101110011010011011110112101011000-0101110010001110100000101111111010011000000100000-10000011100000
	Leptolepis_bronni             1100010010111100100??0001012110011-1----00010-000-2-01110100000--?1000111020010000120???2???121??0210010?11?010000210101-11???10??0010?2??0011??0-00--2111?10??00000111??12101?1111??????????????11??????????01001111111?101???110-0?0111???1?011101000001211011100111000-0000100000-?0?--010100000
	'''Ligulalepis'''             11??????????????1?1???00??00000?01?00000-0?????0???????00????????0?????????????????????????????????????????-??????????????????00?0010??0?000?0?01?01???????00---------0000--------1101??????????????????????????0??????????????????????????????????????????????????????????????--??????????????-???
	Luederia_kempi                ??0?????0?????????????????????????????????????????????????????????????0????????????1???????????????????????0???????????????0??10?100???20200101010010?211?100---?-----0??111???000??1???????????????????????????0??????????????????????????????????????????????????????????????-00?????????????????
	Luganoia_lepidosteoides       11001100001011-01000??0011--11-000?1----1-1111-00-0-0200120?0?101010010?00000100001201?02?????0??0?1?01???11010000200001????????????????????????????????????????0????????1??0??????????????????????????011010?1?01101????????????0-0?21??001?101110100000121??1111???????-00001???00-?010001010????
	Macrepistius_arenatus         110??10001??10????0?0?0010120????1-00000-10111?0112-03?012001?0--?100?01?0????0000120???1???1?0???????????0?00010021010???????10??0010120?0011?00-00???????10100100001111121?121001????????????????10??01???0?11????????????-????0-0??1???????????????????????1110???????000101100???1????010100???
	Macrosemimimus_lennieri       110001000???1110110?000010120?0???-1----00010-?0112-?1-012111?0--0100?01100???0000120???10????0010?10000????00010021010????????0??00???202001???0-00??0--1?11-0101110-11?12110?0?10??????????????10????011??0011???????10????????0-0?01?1????1???1010000012??????????????000101?????-?????01010????
	Macrosemius_rostratus         11000100012110?01?00?0001012100?11-1----00011010112--0-00001-?0--01010011000?10000120??01040120?1001?00000010001002-1101-0-???????0????2??0011??0-00???????11-010011?-1?01211??00????????????????1?????011??0?1101111?1??1????1?00-01?101000??011?0100?101211111110?00?0000--0100010?1111001010-???
	Meemannia_eos                 11??????????0??????????0{0 1}002000??1-1----01?0???????????00????????0????????????000011???0?0?00-0-1?????????????????????????????0???0??????1???000???1?0?????0?---------000????????????????00---0?0101111????????????????0-????????????????????????????????????????????????????0????????0???0????????
	Melanecta_anneae              1101-01000?01100101110001002?10001-1----0??????00-1?0?0?0000-0?0?1111?00000??100001?0?????????0?????????????0100000000??????0????????????????????????????????????????????1?????????????????????????????00???0?11?????????????????0-0?00??????1??11011011112???1100???????-0??00???000?0???010101???
	Mesopoma_planti               110?001?00??1100101110?01012010??1-1----001?1??00-?0?1?{0 1}0000-?1?10111??0000??100001?0?????????0?????????????010000000010????0??0??????1?????????????????????0?????????????????????????011110001?1?0????011010011???011?????????????0?00?????????11010011111????000???????-00000???000??????1010????
	Miguashaia_bureaui            110001-0000010-1010000011000010000001000-?010-001?1?0000110-010--00?-------0001000120?0020?113-100???????0?00000010000-000-??????????????????????????????????????????????1?0?0????0????????????????10??01---0010???????10????????0-0010?1????0??0101?000001???0001????0?1?0--00????0-00???000?0???-
	Mimipiscis_bartrami           1100001000000100101110000-01010011-00001-10111000-1000010000-01001111100000011000011010020?00-0-?0100000000001010000000001000?10?00?00?0010000001001??2001000---------00010010000-0?11???????????1?????0110100110??00110-111010001000000??1?0101110100211120?0?1000000?01-0--00-000000000001010000-
	Mimipiscis_toombsi            1100001000001100101111000-02010011-00001-10111000-1000010000-01001111100000011000011010020100-0-10100000000001010000000001000?10?0000000010000001001002001{0 1}00---------00010010000-011100100---10010101001101001101000110-11101000100000001110101?10100211110?011000000?01-0--00-000000000001010000-
	Moythomasia_durgaringa        1101-01000?01100101110000-12010011-00010-110??100-1110011000-01001111100000001000011010010100-0-10100000000001010000001001000?10?0001101010000001001001001000---------0001011000000??1???????????1?1?1001101101101000110-1110100010000000111?1?1110100211110??11?00100?01-0--00-000000000001010000-
	Moythomasia_lineata           1100001100011100101110000-02010??1-00000-1101?100-1000110000-010?1111?000001010000110???1???0-0?1???????????0001000?0010010????????????????????????????????????????????????????????????????????????1010011010?11?????????????????100?00??11??101010?0021012???11?0???????-0--?0???000?0???01010????
	Moythomasia_nitida            1100011000011100101110000-02010001-00000-11111100-1102010000-01001111?000001010000110???1?????0?????????????110000000010110????????????????????????????????????????????????????????????????????????1?10011011?11?????????????????100?00?????01??11010021111???1100??????0-000?0???000?0???01010????
	Obaichthys_decoratus          110?01000?2010?0??0???0010020?0??1-1----001110?0??2--3-0?1111?0--?100001100???00???2010110??120010?100?1?001000100210101-0-???????0???????001???0-00??0--1-1?-?11?110-???120110??1?????????????????????01101001101?110?12??1??1??0-010011?0?000111010000011?????1?01?0?10?0000100?00-10???01010?000
	Onychodus_jandemarrai         1100000000000000000100111000010?0011---000010-010-110000-100111010111100000000000101000?00100-?-100-000?00--0100010000-000-??100?010???0??000??01?11?????1??0????????????1000000000???????????11???00--01---001000001010-10??00??101010010---0?0??01?0000020??00110????01-0--00-0?0?-?0-00010?00??-
	Osorioichthys_marginis        1100001000?01100101101001001110?01-00000-?1010000-1001010000-010?1111?00?001010000110???1???????????????????010000000010010?0??0???0??0?????????????????????????????????????????????11?????????????????011010011?????????????????0-0?00?0?110001110??02??????????????????-000?0???????0???01010????
	Osteolepis_macrolepidotus     110011-000-000000?-001110-00010100100000-0010-010-1000001000-?0--010000000000000001?00???0200-0-?0???0????000100010000100101???0?01??????????0?1???????????00---------000????????0?????????????????????010101?101??????0-???????00-1?10??????0??01010100002???0001????0?1-0--00?0?00-?0???0???00???
	Ozarcus_mapesae               0?-?-??-----??-??--?????????-???????????--???????-???-???----?????-???-----????-?1??-????????---?0?0-00??---??-?------?-??-??0000001???0001??0?00-01??---0-00---------0000--------1?????????????????????????????00000000-1010000??-?-?---???????????????????????????????------0--0-?---------------
	Peltopleurus_lissocephalus    110?001100011100101100001012010001-1----00010-000-10020002001010?01000100000?100001201???0????0??0??????????010000100001????????????????????????????????????????0??????????????????????????????????????01???0?11????????????-????0-0021?1????1??11010000112???1000???????-00000???000?0?0001010????
	Platysomus_superbus           111--10?----010010111-001012010001-1----001111000-1000000000-00--01110?00000010?0012????2?????0?????????????0100001000001?????????????????0?1????????????????????????????12100?001?????????????????????011010?11?????????????????0-0?00??????0??0?010000012???110????????-0--?0???010?0???010100???
	Polypterus_bichir             1100011000001000000010001002011101--------2111000-10030000---0101011010000000100001201002030100-1001101000100001000000-000-00001??00-000011--0001-00???????10???0?0000000121010001?10101011000?????101001101001000100010-101110010-00000100000010101000001201110110100100-0000000000-00000011?00000
	Porolepis_sp.                 1100100000-00000??-?0111110001110010---0-0010-010-1000000000-10--010000000000?000102001??0200-0-?000?00-?00001000100000001010100??10???01000000?10????0--1-00---------000100001000?111?000?---?????110-01110101011000010-?00???100-1010??0???0???0010?00001???100????????-0--?0-?000-?0???0???00???
	Propterus_elongatus           11000100???1101?1100?00?1002110101-1----00????1?112--0-002010?0--01010011000?10000120?????????0??0?1?0?0??0?0001002-1001-0-???????????????0?1???????????????????0????????1?????????????????????????????011????11???11???01???????0-00?0110??0?011?0100???02?111110?1??100?0--0100?000111??010100000
	Psarolepis_romeri             1101-1-000?0??-0???001?10-120100?????????0??0-??0-????????00?0?--??11100000000001101001000000-??1????0???0000?0??00?00?????00100??11???0?10000????01???????00---------000100000000?????????????????1111011111???????????????????????0?0??0?????1??1??????????????????????-0??00-0?????0?00?????????
	Pteronisculus_stensioi        110000100001110?101110?01012010001-1----01111000102002100000-010?0?111000001010000110?0010200-0-10200000000011000000000011000?10?1001102020010101101012101100---------00010101000001111111110011110????01101001101101110-11101000100000011?101??0101001111200001000000?01100000-000000000001010000-
	Raynerius_splendens           11????????????????1????00-01?10001-000??-?111?00????1001??????1101111?0000?001000011010010?00-0-1010000000???00000001000011??0100000???1010000001001001001000---------000100?000000???0010????100101???011011???010001?0-111010001000?000?????????????????????????????????0--00-00????0?000?01?0???
	Saurichthys_madagascarensis   111--000----11-010100-00?-02100??1-1----0?0011?00-?0?1?001000010?01110000000?100001201?01?????0?10000000??000-1--00000-1-0-00010?000???2021-0?100-00???????0----------??0121?00???00110111?????????????010-00011?????????????????0-0020011?10001110100211110111111???0??1-00000???0000?000010?0000-
	Scanilepis_dubia              110??010????11??1?0???00100001???1-1----01111??0??1?0310-20?0?10?0111?00?00???00???20?????????0?????????????1100?00000000??????????????????????????????????????????????????????????????????????????1010011010110?????????????????0-0??????????????0100???12????0??????????000?0????10??????00??????
	Semionotus_elegans            1100010001211-1-110100001012000?11-1----00011100112-01-002111?0--0100000101001000012010?10?0120010?1?0?00001000100210101-0-??????????????????1?????????????1??01?111?-??1111100001?????????????????101001????011011?10110111011000-010111000??011101002011211111110100100000101-0?00000000010100000
	Styloichthys_changae          1???-????0????-??0??????0-0?0100?0???????0???????????????????????010000000??0010???200???0??0-010????0???0?0?????0000??????1?100??11???0100000??0-1???0--1-00---------000100000000?????????????????1111?????????1??????1???????????00????1?????0??0???????????????????????0??00-00????0?000????????
	Styracopterus_fulcratus       111--101----11001010?-0010120????1-1----010111?00-1000?00000-?101?111?000000?101001211??20??0-0??1??????????020010000010110??????????????????????????????????????????????1????????0????????????????????0110100110?1??????????????0-0?00?0????0??21010021112???0100???????-0--00???000?????01010????
	Tanaocrossus_kalliokoskii     ???????????????????????????????????1??????1???????????????????????11??????0??????????????????????????????????100????00???????????????????????????????????????????????????????????????????????????????????1??0110???????????????????????????????????10?????????1?11????????????????000?????01010????
	Tegeolepis_clarki             11000000?0?01100101???0010010?0001-00000-1101??011?000010000-0????111?00?000?10010110??11?????0??????????????1??0000?000110?0????????????????????????????????????????????1?100?00??????????????????????00101???0?00????????????????0?????????0??110??001011????1????????010--00?0?00-?0???0101?????
	Tetragonolepis_semicincta     11000100001011001001000010020?0011-1----00011000102103-01100000--01000011000?10000120???104-??0010?100101?1?000100210101-11?0?10??00?????20011??0-00???????0?????????????1?1??211?0????????????????????011??0011011?101111???????0-000101?110101110100201121111111?100000100101???111111??010100000
	Venusichthys_comptus          11000100000111001011000010121?0??1-1----00011?00102-03000000000--01010000000010000120?????????0??0??????????000001210001-1?????????????????????????????????????????????????????????????????????????????011?10011?????????????????0-0?01?1????1??11010000012???1100????????00001???00-?0???0201?0???
	Watsonulus_eugnathoides       1100000011111-1-100000001012000011-1----00010100112100010100100--01010011110010000120??0102012011021?01010?1011100110110-110001??0001112020011??1101--0--1-101001000001111211100000??????????????10????01???0?1?011100?10101???0?100020?11???1??21010000012?-?1110??00?0010--0000?0?-10000010100???
	Wendyichthys_dicksoni         111---------11001011?-001012010001-00110-1111100111102111000-110?0111?000000010000120??0????0-0???2?????????000000000010110?0??????0???2????0???1??1?????????????????????101???????????????????????????01???1011?????????????????{0 1}-0?00?1????1??01010010112???1100???????1000?0???00000???010100???
	Woodichthys_bearsdeni         1100001000?01100101110001012010001-00100-1111?000-1000100000-010?1111?000000010000110???1???0-0??000?0000???01000000000010??0?????0?????0?0?10??1001??1101100---------00010100?0000????????????????????0110110110????????????????0-0?00???1101??11010011112???1100???????-0--00-??00??0???01010????
	Gibbodon_cenensis             1100010000?1???0----00001-1200???1?-----1------00-0--1-000---?0--0100?11???00?1000120???2????????1???????01?0-1--0200001-?-????????????????????????????????????????????????????????????????????????????011??0011?????????????????0-???1?1????????10??121112???1111???????-000?1???111??11?1011?????
	Eomesodon_liassicus           11000100001101-0----00001-02001001------1------00-0--0-010---?0--0?????1???0?10000120???2?????0111?1??01?0110-1--1200001-0-??????????????????????????????????????????????12????????????????????????????011???0000?0????1?????????0-0?01?1??00001110??02?1121??10110100000-0--?1?1?0110111111101100?
	Brembodus_ridens              110001000011??-0----00001-1200???1------1------00-0--1-000---?0--0?????1??????1000120???2????????1???????0110-1--0200001-?-???????????????0??????????????????????????????121???0???????????????????????011??00110?1??????????????0-0??1?1??000011101002?1121??1111010?000-000?111?0110111111111111?
	Arduafrons_prominoris         11000100001100-0----00101-020????1------1-?????00-?--0-000---?0--?100001??0???0000120????????????1???????0??0-1---200001-0-????????????????????????????????????????????????????????????????????????????011??0010???????????????????0??1??????????????021111????01101???00-1--?1???0110?11?11101???1
	Mesturus_sp                   11?????????????????????01-0200???1-?????1??????????????00??????????????????????????????????????????????????????????????????0??-0??0010?20?0011?10-01--?????10100000000111121?121111?????????????????????????????0??????????????????????????????????????????????????????????????11??????????????1???
	Mesturus_verrucosus           11000100101100-0----00100-0200???1-?????1??????10----0-000---?0--?100011100???0000120???2???100??1???????01?0-1---200001-0-????????????????????????????????????????????????????????????????????????????011??00100?0?10?????????????0?21????000011101?02??1?1??101101???00----?1???0110?1111110??10?

;

END;
BEGIN ASSUMPTIONS;
	OPTIONS DEFTYPE = UNORD POLYTCOUNT = MINSTEPS;
	TYPESET * UNTITLED   =  unord:  1 -  88 90 92 -  150 152 -  170 172 -  240 242 -  246 248 -  250 252 -  291, ord:  89 91 151 171 241 247 251;
TYPESET default   =  unord:  1 -  88 90 92 -  150 152 -  170 172 -  240 242 -  246 248 -  250 252 -  291, ord:  89 91 151 171 241 247 251;

END;

BEGIN NOTES;

	TEXT  TAXON = 2 TEXT = Histo?;
	TEXT  TAXON = 4 TEXT = Only_dermal_skull_coded_;
	TEXT  TAXON = 46 TEXT = 'Dpt/it/stBraincaseBrainLabyrinthHistologyFins';
	TEXT  TAXON = 50 TEXT = Code_from_scan;
	TEXT  TAXON = 63 TEXT = Histology;
	TEXT  TAXON = 87 TEXT = 'Dpt/it/stAortaLabyrinthHistology';

	TEXT   CHARACTER = 1 TEXT = 'Forey, 1980; Gardiner, 1984; Zhu & Schultze, 2001; Zhu et al., 2001; Zhu & Yu, 2002; Zhu et al., 2006; Friedman, 2007; Brazeau, 2009; Zhu et al., 2009; Friedman & Brazeau; 2010; Davis et al., 2012; Zhu et al., 2013; Brazeau & Friedman, 2014; Giles et al., 2015b,c; Giles et al., 2017.';
	TEXT   TAXON = 35 CHARACTER = 1 TEXT = 'EXCLUDE. Although sister to dapediids in Gibson 2016, impossible to code from Woodward 1895 with any accuracy. ';

	TEXT   CHARACTER = 2 TEXT = 'Brazeau, 2009; Zhu et al., 2013; Giles et al., 2015b; Giles et al., 2017. ^n';

	TEXT   CHARACTER = 3 TEXT = 'Hurley et al. 2007; Xu et al. 2014; Giles et al., 2017. Typically, the premaxilla is a short, paired or median bone that contributes to the orbital margin anterior to the maxilla. However, considerable variation is present, and we have attempted to consistently code this variation as laid out here and in the following character descriptions. A premaxilla may be completely absent (e.g. Acipenser, Cyranorhis) or dorsally expanded into a midline bone (possibly fused with the rostral; e.g. Bobasatrania, Styracopterus). These two latter states are coded as ?1? here. ';

	TEXT   CHARACTER = 4 TEXT = 'Cloutier & Ahlberg, 1996; Taverne, 1997; Schultze & Cumbaa, 2001; Zhu & Schultze, 2001; Zhu & Yu, 2002; Cloutier & Arratia, 2004; Friedman & Blom, 2006; Zhu et al., 2006; Friedman, 2007; Long et al., 2008; Swartz, 2009; Choo, 2011; Giles et al., 2017. Coded as inapplicable in taxa lacking any ossification in the position typically occupied by the premaxilla (e.g. Acipenser, Cyranorhis) and where the premaxilla appears fused with the rostral (e.g. Bobasatrania, Styracopterus).';
	TEXT   TAXON = 10 CHARACTER = 4 TEXT = fused_into_one_;
	TEXT   TAXON = 22 CHARACTER = 4 TEXT = fused;
	TEXT   TAXON = 24 CHARACTER = 4 TEXT = fused;

	TEXT   CHARACTER = 5 TEXT = 'Xu et al., 2011; Xu et al., 2015; Xu & Zhao, 2016; Giles et al., 2017. Coded as inapplicable in taxa lacking any ossification in the position typically occupied by the premaxilla (e.g. Acipenser, Cyranorhis) and where the premaxilla appears fused with the rostral (e.g. Bobasatrania, Styracopterus) and where the premaxilla appears fused with the rostral (e.g. Bobasatrania, Styracopterus).';

	TEXT   CHARACTER = 6 TEXT = 'Friedman, 2007; Giles et al., 2015b; Giles et al., 2017. Coded as inapplicable in taxa lacking any ossification in the position typically occupied by the premaxilla (e.g. Acipenser, Cyranorhis) and in taxa where the premaxillae do not contact at the midline.';

	TEXT   CHARACTER = 7 TEXT = 'Cloutier & Ahlberg, 1996; Schultze & Cumbaa, 2001; Zhu & Schultze, 2001; Zhu et al., 2001; Zhu & Yu, 2002; Cloutier & Arratia, 2004; Zhu et al., 2006; Friedman, 2007; Long et al., 2008; Swartz, 2009; Zhu et al., 2009; Xu & Gao, 2011; Zhu et al., 2013; Xu et al., 2014; Giles et al., 2017. Coded as inapplicable in taxa lacking any ossification in the position typically occupied by the premaxilla (e.g. Acipenser, Cyranorhis), where the premaxilla appears fused with the rostral (e.g. Bobosatrania, Styracopterus), and where the premaxilla is restricted anterior to the orbit.';

	TEXT   CHARACTER = 8 TEXT = 'Cloutier & Arratia 2004, Xu et al. 2014; Giles et al., 2017. Coded as inapplicable in taxa lacking any ossification in the position typically occupied by the premaxilla (e.g. Acipenser, Cyranorhis).';

	TEXT   CHARACTER = 9 TEXT = 'Arratia 1999; Cavin & Suteethorn 2006; Hurley et al. 2007; Giles et al., 2017. Coded as inapplicable in taxa lacking any ossification in the position typically occupied by the premaxilla (e.g. Acipenser, Cyranorhis) and where the premaxilla appears fused with the rostral (e.g. Bobasatrania, Styracopterus)';

	TEXT   CHARACTER = 10 TEXT = 'Grande 2010; Xu et al., 2015; Xu & Shen, 2015; Xu & Zhao, 2016; Giles et al., 2017. Coded as inapplicable in taxa lacking any ossification in the position typically occupied by the premaxilla (e.g. Acipenser, Cyranorhis) and where the premaxilla appears fused with the rostral (e.g. Bobasatrania, Styracopterus).';

	TEXT   CHARACTER = 11 TEXT = 'Gardiner & Schaeffer 1989; Olsen & McCune 1991; Gardiner et al. 1996; Gardiner et al. 2005; Cavin & Suteethorn 2006; Hurley et al. 2007; Grande 2010; López-Arbarello 2012; Xu & Wu 2012; Xu et al. 2014; Bermúdez-Rochas & Poyato-Ariza 2015; Poyato-Ariza 2015; Thies & Waschkewitz, 2015; Xu & Shen, 2015; Gibson 2016; Xu & Zhao, 2016; Giles et al., 2017; López-Arbarello & Sferco 2018. Coded as inapplicable in taxa lacking any ossification in the position typically occupied by the premaxilla (e.g. Acipenser, Cyranorhis) and where the premaxilla appears fused with the rostral (e.g. Bobasatrania, Styracopterus).	';

	TEXT   CHARACTER = 12 TEXT = 'Giles et al., 2017. Coded as inapplicable in taxa lacking any ossification in the position typically occupied by the premaxilla (e.g. Acipenser, Cyranorhis) and where the premaxilla appears fused with the rostral (e.g. Bobasatrania, Styracopterus).';

	TEXT   CHARACTER = 13 TEXT = 'Cloutier & Ahlberg, 1996; Taverne, 1997; Lund, 2000; Schultze & Cumbaa, 2001; Zhu & Schultze, 2001; Lund & Poplin, 2002; Cloutier & Arratia, 2004; Friedman & Blom, 2006; Long et al., 2008; Swartz, 2009; Choo, 2011; Xu et al., 2014; Giles et al., 2015b; Giles et al., 2017.';
	TEXT   TAXON = 51 CHARACTER = 13 TEXT = how_to_code_these?_all_fused.;

	TEXT   CHARACTER = 14 TEXT = 'Gardiner & Schaeffer, 1989; Taverne, 1997; Friedman & Blom, 2006; Long et al., 2008; Swartz, 2009; Choo, 2011; Giles et al., 2015b; Poyato-Ariza 2015; Giles et al., 2017.';
	TEXT   TAXON = 29 CHARACTER = 14 TEXT = 'no rostral (paired or median)';
	TEXT   TAXON = 102 CHARACTER = 14 TEXT = bone_absent_so_inapplicable_;

	TEXT   CHARACTER = 15 TEXT = 'Gardiner et al. 1996; Hurley et al. 2007; Giles et al., 2017.';
	TEXT   TAXON = 29 CHARACTER = 15 TEXT = 'no rostral (paired or median)';

	TEXT   CHARACTER = 16 TEXT = 'Friedman, 2007; Giles et al., 2015b; Giles et al., 2017.) ';

	TEXT   CHARACTER = 17 TEXT = 'Taverne, 1997; Schultze & Cumbaa, 2001; Friedman & Blom, 2006; Long et al., 2008; Swartz, 2009; Choo, 2011; Giles et al., 2015b; Giles et al., 2017.';
	TEXT   TAXON = 106 CHARACTER = 17 TEXT = 'unlear whether large bone is a nasal, antorbital or infraorbital';

	TEXT   CHARACTER = 18 TEXT = 'Giles et al., 2017.';

	TEXT   CHARACTER = 19 TEXT = 'Xu & Wu 2012; Xu et al. 2014; Xu & Zhao, 2016; Giles et al., 2017; López-Arbarello & Sferco 2018.';
	TEXT   TAXON = 25 CHARACTER = 19 TEXT = '0	';

	TEXT   CHARACTER = 20 TEXT = 'Lund et al., 1995; Ahlberg & Johanson, 1998; Ahlberg et al., 2000; Lund, 2000; Poplin & Lund, 2000; Schultze & Cumbaa, 2001; Lund & Poplin, 2002; Cloutier & Arratia, 2004; Zhu & Ahlberg, 2004; Daeschler et al., 2006; Long et al., 2006; Zhu et al., 2006; Zhu et al., 2009; Choo, 2011; Giles et al., 2015b; Giles et al., 2017; López-Arbarello & Sferco 2018.';
	TEXT   TAXON = 25 CHARACTER = 20 TEXT = notches_ventreal_margin_of_nasal_;
	TEXT   TAXON = 30 CHARACTER = 20 TEXT = '''nasal aperture is single as in dapedium & lepidotes (gardiner 1963)''';
	TEXT   TAXON = 32 CHARACTER = 20 TEXT = ventral;

	TEXT   CHARACTER = 21 TEXT = 'Friedman & Blom, 2006; Long et al., 2008; Choo, 2011; Giles et al., 2015b; Giles et al., 2017. This character refers to the opening of the posterior nostril with reference to the surrounding dermal bones.';

	TEXT   CHARACTER = 22 TEXT = 'Friedman & Blom, 2006; Long et al., 2008; Choo, 2011; Giles et al., 2015b; Giles et al., 2017.';

	TEXT   CHARACTER = 23 TEXT = 'Lund et al., 1995; Cloutier & Ahlberg, 1996; Lund, 2000; Schultze & Cumbaa, 2001; Zhu & Schultze, 2001; Zhu et al., 2001; Lund & Poplin, 2002; Zhu & Yu, 2002; Cloutier & Arratia, 2004; Zhu et al., 2006; Friedman, 2007; Swartz, 2009; Zhu et al., 2009; Zhu et al., 2013; Giles et al., 2015b; Giles et al., 2017. ';

	TEXT   CHARACTER = 24 TEXT = 'Cloutier & Ahlberg, 1996; Ahlberg & Johanson, 1998; Zhu & Ahlberg, 2004; Zhu & Schultze, 2001; Zhu et al., 2001; Zhu & Yu, 2002; Daeschler et al., 2006; Long et al., 2006; Zhu et al., 2006; Friedman, 2007; Brazeau, 2009; Zhu et al., 2009; Choo, 2011; Davis et al., 2012; Zhu et al., 2013; Giles et al., 2015b; Giles et al., 2017.';

	TEXT   CHARACTER = 25 TEXT = 'Cloutier & Ahlberg, 1996; Taverne, 1997; Schultze & Cumbaa, 2001; Zhu & Schultze, 2001; Zhu & Yu, 2002; Friedman & Blom, 2006; Friedman, 2007; Long et al., 2008; Brazeau, 2009; Swartz, 2009; Davis et al., 2012; Zhu et al., 2013; Xu et al., 2014; Giles et al., 2015b,c; Giles et al., 2017. A pineal foramen is variably present in Cheirolepis canadensis (Pearson & Westoll, 1979; Arratia & Cloutier, 1996), C. trailli (Pearson & Westoll, 1979), Kentuckia deani (Rayner, 1951) and Meemannia (Zhu et al., 2010), and these taxa are coded ''0/1'' to reflect this polymorphism.';

	TEXT   CHARACTER = 26 TEXT = 'Friedman, 2007; Zhu et al., 2009; Giles et al., 2015b; Giles et al., 2017. Can only be coded in taxa that lack a pineal foramen. ';

	TEXT   CHARACTER = 27 TEXT = 'Dietze, 2000; Schultze & Cumbaa, 2001; Cloutier & Arratia, 2004; Friedman & Blom, 2006; Long et al., 2008; Swartz, 2009; Choo, 2011; Xu et al., 2014; Giles et al., 2015b; Giles et al., 2017.';
	TEXT   TAXON = 7 CHARACTER = 27 TEXT = two_pairs..._but_together_they_are_rectangular_;
	TEXT   TAXON = 10 CHARACTER = 27 TEXT = '''l'' shaped...';

	TEXT   CHARACTER = 28 TEXT = 'Lund et al., 1995; Taverne, 1997; Dietze, 2000; Lund, 2000; Poplin & Lund, 2000; Schultze & Cumbaa, 2001; Lund & Poplin, 2002; Cloutier & Arratia, 2004; Friedman & Blom, 2006; Zhu et al., 2006; Long et al., 2008; Swartz, 2009; Choo, 2011; López-Arbarello 2012; Xu et al., 2014; Bermúdez-Rochas & Poyato-Ariza 2015; Thies & Waschkewitz, 2015; Gibson 2016; Giles et al., 2015b; Giles et al., 2017; López-Arbarello & Sferco 2018.';
	TEXT   TAXON = 33 CHARACTER = 28 TEXT = unclear;

	TEXT   CHARACTER = 29 TEXT = 'Arratia 1999; López-Arbarello 2012; Bermúdez-Rochas & Poyato-Ariza 2015; Thies & Waschkewitz, 2015; Gibson 2016; Giles et al., 2017; López-Arbarello & Sferco 2018.';

	TEXT   CHARACTER = 30 TEXT = 'Giles et al., 2015b,c; Giles et al., 2017. Although not figured, an anterior pit line is described for Miguashaia (Cloutier 1996).';

	TEXT   CHARACTER = 31 TEXT = 'Giles et al., 2015b,c; Giles et al., 2017.';

	TEXT   CHARACTER = 32 TEXT = 'López-Arbarello 2012; Bermúdez-Rochas & Poyato-Ariza 2015; Poyato-Ariza 2015; Giles et al., 2017; López-Arbarello & Sferco 2018. The supraorbital canal may terminate in the frontal/parietal, or it may become confluent with the infraorbital canal. The exact position of this junction is highly variable, and typically occurs in the region of the frontal, dermosphenotic, dermopterotic.';
	TEXT   TAXON = 32 CHARACTER = 32 TEXT = 'p.431, not figured';

	TEXT   CHARACTER = 33 TEXT = 'Giles et al., 2017. In some taxa (e.g. Dapedium), the infraorbital canal continues anteriorly above the orbit a short way.';

	TEXT   CHARACTER = 34 TEXT = 'Lund et al., 1995; Cloutier & Ahlberg, 1996; Schultze & Cumbaa, 2001; Zhu & Schultze, 2001; Cloutier & Arratia, 2004; Long et al., 2008; Swartz, 2009; Giles et al., 2015b; Giles et al., 2017.';

	TEXT   CHARACTER = 35 TEXT = 'Giles et al., 2015b,c; Giles et al., 2017.';

	TEXT   CHARACTER = 36 TEXT = 'Gardiner & Schaeffer 1989; Cloutier & Arratia, 2004; Hurley et al. 2007; Choo, 2011; Giles et al., 2015b; Xu & Zhao, 2016; Giles et al., 2017. This character is reformulated from Choo''s character ''Dermopterotic: present/absent''. Rather than designating bones as an intertemporal (or supratemporal or dermosphenotic) a priori, we consider the number of bones carrying the otic portion of the lateral line canal between the dermosphenotic and the posterior edge of the skull roof. Where two bones are present, these are treated as the intertemporal and supratemporal; where only one is present, this is treated as the dermopterotic. Anamestic bones between the dermosphenotic and frontal are not included in this count.) ';

	TEXT   CHARACTER = 37 TEXT = 'Taverne, 1997; Friedman & Blom, 2006; Choo, 2011; Giles et al., 2015b; Giles et al., 2017. Coded as inapplicable in taxa with a dermopterotic. Coded as inapplicable in taxa with a dermopterotic.';

	TEXT   CHARACTER = 38 TEXT = 'Friedman & Blom, 2006; Choo, 2011; Giles et al., 2015b; Giles et al., 2017. Coded as inapplicable in taxa with a dermopterotic.';

	TEXT   CHARACTER = 39 TEXT = 'Xu & Gao, 2011; Xu et al., 2014; Giles et al., 2015b; Giles et al., 2017. Coded as inapplicable in taxa with a dermopterotic.';

	TEXT   CHARACTER = 40 TEXT = 'Choo, 2011; Giles et al., 2015b; Giles et al., 2017. Coded as inapplicable in taxa with a dermopterotic.';

	TEXT   CHARACTER = 41 TEXT = 'Xu & Gao 2011; Xu et al. 2014; Giles et al., 2017. Coded as inapplicable in taxa with a separate intertemporal and supertemporal, and in taxa lacking these bones entirely.';
	TEXT   TAXON = 30 CHARACTER = 41 TEXT = 'tendency to co-ossification of skull roof bones in larger specimens ';
	TEXT   TAXON = 32 CHARACTER = 41 TEXT = '''fused in most specimens'' ';

	TEXT   CHARACTER = 42 TEXT = 'Lu et al. 2016; Giles et al., 2017.';

	TEXT   CHARACTER = 43 TEXT = 'Gardiner & Schaeffer, 1989; Lund et al., 1995; Cloutier & Ahlberg, 1996; Grande & Bemis 1998; Coates, 1998; Lund, 2000; Poplin & Lund, 2000; Schultze & Cumbaa, 2001; Zhu & Schultze, 2001; Lund & Poplin, 2002; Cloutier & Arratia, 2004; Friedman & Blom, 2006; Long et al., 2008; Swartz, 2009; Choo, 2011; López-Arbarello 2012; Zhu et al., 2013; Bermúdez-Rochas & Poyato-Ariza 2015; Poyato-Ariza 2015; Giles et al., 2015b; Thies & Waschkewitz, 2015; Xu et al., 2015; Gibson 2016; Xu & Zhao, 2016; Giles et al., 2017; López-Arbarello & Sferco 2018. ';
	TEXT   TAXON = 93 CHARACTER = 43 TEXT = 'polymorphic - 0/1';
	TEXT   TAXON = 108 CHARACTER = 43 TEXT = 'canals not shown so unclear if the large ''nuchal'' posterior to the parietal is a large scale or an extrascapular';

	TEXT   CHARACTER = 44 TEXT = 'Giles et al., 2015b,c; Giles et al., 2017. The skull roof of Moythomasia as shown in Fig. 103 (Gardiner, 1984) is a restoration (see also Choo 2015: fig. 13). The only skull roof directly figured by Gardiner does not preserve the extrascapulars in situ (fig. 83). However, in specimens viewed by us, as well as in published photos of articulated material (e.g. Choo 2015: fig 8), the lateral extrascapular of M. durgaringa is clearly excluded from the lateral margin of the skull roof.';

	TEXT   CHARACTER = 45 TEXT = 'Dietze, 2000; Cloutier & Arratia, 2004; Long et al., 2008; Swartz, 2009; Choo, 2011; Xu & Gao, 2011; Zhu et al., 2013; Xu et al., 2014; Giles et al., 2015b; Giles et al., 2017.';

	TEXT   CHARACTER = 46 TEXT = 'Giles et al., 2015b,c; Giles et al., 2017. Inapplicable for taxa that possess a median extrascapular, as it is logically impossible for the lateral extrascapulae to meet in the midline.';

	TEXT   CHARACTER = 47 TEXT = 'Choo, 2011; Giles et al., 2015b; Giles et al., 2017.';

	TEXT   CHARACTER = 48 TEXT = 'Cloutier & Ahlberg, 1996; Ahlberg & Johanson, 1998; Zhu & Schultze, 2001; Zhu et al., 2001; Zhu & Yu, 2002; Zhu & Ahlberg, 2004; Daeschler et al., 2006; Long et al., 2006; Zhu et al., 2006; Friedman, 2007; Zhu et al., 2009; Giles et al., 2015b; Giles et al., 2017.';

	TEXT   CHARACTER = 49 TEXT = 'Gardiner & Schaeffer 1989; Lund et al. 2000; Cloutier & Arratia, 2004; Hurley et al. 2007; Choo, 2011; Xu & Gao, 2011; Xu et al., 2014; Giles et al., 2015b; Giles et al., 2017; López-Arbarello & Sferco 2018.';
	TEXT   TAXON = 27 CHARACTER = 49 TEXT = no_canal_though?_;

	TEXT   CHARACTER = 50 TEXT = 'Grande 2010; Xu & Wu 2012; Xu et al. 2014; Poyato-Ariza 2015; Xu & Shen, 2015; Xu & Zhao, 2016; Giles et al., 2017; López-Arbarello & Sferco 2018.';

	TEXT   CHARACTER = 51 TEXT = 'Cloutier & Arratia, 2004; Gardiner et al., 2005; Choo, 2011; Xu & Gao, 2011; Xu et al., 2014; Giles et al., 2015b; Giles et al., 2017; López-Arbarello & Sferco 2018.';
	TEXT   TAXON = 25 CHARACTER = 51 TEXT = fragmented;
	TEXT   TAXON = 26 CHARACTER = 51 TEXT = fragmented;
	TEXT   TAXON = 27 CHARACTER = 51 TEXT = some_lost_so_fragmentation_unclear__;
	TEXT   TAXON = 30 CHARACTER = 51 TEXT = fragmented;
	TEXT   TAXON = 105 CHARACTER = 51 TEXT = 'secon bone appear to be anamestic - so suborbital';

	TEXT   CHARACTER = 52 TEXT = 'Taverne, 1997; Friedman & Blom, 2006; Long et al., 2008; Swartz, 2009; Choo, 2011; Giles et al., 2015b; Giles et al., 2017.';

	TEXT   CHARACTER = 53 TEXT = 'Cloutier & Arratia, 2004; Friedman & Blom, 2006; Long et al., 2008; Swartz, 2009; Choo, 2011; Giles et al., 2015b; Giles et al., 2017; Xu et al., 2014. ';

	TEXT   CHARACTER = 54 TEXT = 'Gardiner & Schaeffer 1989; Olsen & McCune 1991; Taverne, 1997; Schultze & Cumbaa, 2001; Friedman & Blom, 2006; Long et al., 2008; Choo, 2011; López-Arbarello 2012; Xu & Gao 2011; Bermúdez-Rochas & Poyato-Ariza 2015; Poyato-Ariza 2015; Giles et al., 2015b; Thies & Waschkewitz, 2015; Xu et al., 2015; Gibson 2016; Xu & Zhao, 2016; Giles et al., 2017; López-Arbarello & Sferco 2018.';
	TEXT   TAXON = 33 CHARACTER = 54 TEXT = fragmented;
	TEXT   TAXON = 43 CHARACTER = 54 TEXT = coded_separately._;

	TEXT   CHARACTER = 55 TEXT = 'Giles et al., 2015b,c; Giles et al., 2017. Multiple branches radiate from the infraorbital canal in the jugal of many Carboniferous and younger actinopterygians.';

	TEXT   CHARACTER = 56 TEXT = 'Gardiner & Schaeffer, 1989; Coates, 1998; Schultze & Cumbaa, 2001; Cloutier & Arratia, 2004; Friedman & Blom, 2006; Zhu et al., 2006; Long et al., 2008; Zhu et al., 2009; Choo, 2011; Giles et al., 2015b; Xu et al., 2015; Giles et al., 2017. The dermosphenotic of Moythomasia illustrated by (Gardiner 1984, fig 69) lacks a posterior limb, but this is from a small individual and most likely reflects ontogenetic variability, with a posterior limb being developed in larger individuals (B. Choo, pers. comm.; Choo 2015: fig. 8). The posterior limb of the dermosphenotic is variably developed in Mesopoma (Coates, 1999), so this taxon is scored ''0/1'' to reflect this polymorphism.';
	TEXT   TAXON = 7 CHARACTER = 56 TEXT = no_distinct_dsphen;

	TEXT   CHARACTER = 57 TEXT = 'Friedman & Blom, 2006; Choo, 2011; Giles et al., 2015b; Giles et al., 2017.';

	TEXT   CHARACTER = 58 TEXT = 'Gardiner & Schaeffer 1989; Grande & Bemis 1998; Hurley et al. 2007; Xu & Gao 2011; Xu et al. 2014; Poyato-Ariza 2015; Xu et al., 2015; Xu & Zhao, 2016; Giles et al., 2017; López-Arbarello & Sferco 2018.';

	TEXT   CHARACTER = 59 TEXT = 'Olsen & McCune 1991; Cavin & Suteethorn 2006; López-Arbarello 2012; Bermúdez-Rochas & Poyato-Ariza 2015; Thies & Waschkewitz, 2015; Gibson 2016; Giles et al., 2017; López-Arbarello & Sferco 2018.';

	TEXT   CHARACTER = 60 TEXT = 'Grande 2010; Xu & Wu 2012; Xu et al. 2014, 2015; Bermúdez-Rochas & Poyato-Ariza 2015; Poyato-Ariza 2015; Thies & Waschkewitz, 2015; Gibson 2016; Xu & Zhao, 2016; Giles et al., 2017.  The first lachrymal is regarded here as the anteriormost canal-bearing bone that contributes to orbital margin.';

	TEXT   CHARACTER = 61 TEXT = 'Wiley 1976; Lopez-Arbarello 2010.Wiley 1976; López-Arbarello 2012; Bermúdez-Rochas & Poyato-Ariza 2015; Poyato-Ariza 2015; Thies & Waschkewitz, 2015; Gibson 2016; Giles et al., 2017; López-Arbarello & Sferco 2018.';

	TEXT   CHARACTER = 62 TEXT = 'Patterson, 1982; Lauder & Liem, 1983; Gardiner, 1984; Cloutier & Arratia, 2004; Brazeau, 2009; Friedman & Brazeau, 2010; Choo, 2011; Davis et al., 2012; Zhu et al., 2013; Giles et al., 2015b,c; Giles et al., 2017.';

	TEXT   CHARACTER = 63 TEXT = 'Patterson, 1982; Gardiner & Schaeffer, 1989; Lund et al., 1995; Cloutier & Ahlberg, 1996; Coates, 1998; Dietze, 2000; Lund, 2000; Schultze & Cumbaa, 2001; Zhu & Schultze, 2001; Zhu et al., 2001; Lund & Poplin, 2002; Zhu & Yu, 2002; Cloutier & Arratia, 2004; Gardiner et al., 2005; Friedman & Blom, 2006; Zhu et al., 2006; Friedman, 2007; Long et al., 2008; Swartz, 2009; Zhu et al., 2009; Choo, 2011; Xu & Gao, 2011; Xu et al., 2014; 2015; Giles et al., 2015b; Xu & Zhao, 2016; Giles et al., 2017. This region of the cheek is missing in Coccocephalichthys (Poplin, 1974; Poplin & Véran, 1996), and was presumably removed by Watson (1925) when he first described the specimen. It is unclear from the surviving cast whether a dermohyal and/or accessory operculum were present, and as such this taxon is coded as ???.';

	TEXT   CHARACTER = 64 TEXT = 'Giles et al., 2015b,c; Giles et al., 2017. The dermohyal is not preserved in Melanecta (Coates, 1998), but it is clear from the surrounding bones that it would not have projected above the dorsal surface of the operculum.';
	TEXT   TAXON = 25 CHARACTER = 64 TEXT = Or_posterior_suborbital...?_;

	TEXT   CHARACTER = 65 TEXT = 'Gardiner et al., 2005; Coates, 1999; Xu & Gao, 2011; Xu et al., 2014; Giles et al., 2015b; Giles et al., 2017.';

	TEXT   CHARACTER = 66 TEXT = 'Friedman, 2007; Zhu et al., 2009; Giles et al., 2015b; Giles et al., 2017.';

	TEXT   CHARACTER = 67 TEXT = 'Zhu & Yu, 2002; Friedman, 2007; Xu et al., 2014, 2015; Giles et al., 2015b; Xu & Zhao, 2016; Giles et al., 2017; López-Arbarello & Sferco 2018.';

	TEXT   CHARACTER = 68 TEXT = 'Lund et al., 1995; Lund, 2000; Poplin & Lund, 2000; Schultze & Cumbaa, 2001; Zhu & Schultze, 2001; Zhu et al., 2001; Zhu & Yu, 2002; Lund & Poplin, 2002; Cloutier & Arratia, 2004; Zhu et al., 2006; Friedman, 2007; Zhu et al., 2009; Zhu et al., 2013; Giles et al., 2015b,c; Giles et al., 2017; López-Arbarello & Sferco 2018. ';

	TEXT   CHARACTER = 69 TEXT = 'Friedman, 2007; Zhu et al., 2009; Zhu et al., 2013; Giles et al., 2015b,c; Giles et al., 2017; López-Arbarello & Sferco 2018.';

	TEXT   CHARACTER = 70 TEXT = 'Grande & Bemis 1998; Friedman, 2007; Zhu et al., 2009; Zhu et al., 2013; Giles et al., 2015b; Giles et al., 2017.';

	TEXT   CHARACTER = 71 TEXT = 'Poyato-Ariza & Wenz, 2002; Cloutier & Arratia, 2004; López-Arbarello 2012; Xu et al. 2014, 2015; Bermúdez-Rochas & Poyato-Ariza 2015; Poyato-Ariza 2015; Thies & Waschkewitz, 2015; Gibson 2016; Xu & Zhao, 2016; Giles et al., 2017; Cawley & Kriwet 2018; López-Arbarello & Sferco 2018.';

	TEXT   CHARACTER = 72 TEXT = 'Patterson 1973; Gardiner & Schaeffer 1989; Olsen & McCune 1991; Gardiner et al. 1996; Gardiner et al. 2005; Coates 1999; Hurley et al. 2007; Xu & Gao 2011; Poyato-Ariza 2015; Xu et al. 2014, 2015; Xu & Zhao, 2016; Giles et al., 2017.';

	TEXT   CHARACTER = 73 TEXT = 'Grande 2010; Xu & Wu 2012; Xu et al. 2014; Poyato-Ariza 2015; Giles et al., 2017.';

	TEXT   CHARACTER = 74 TEXT = 'Grande & Bemis 1998; Xu & Wu 2012; Xu et al. 2014, 2015. Arratia 2013; Xu & Zhao, 2016; Giles et al., 2017; López-Arbarello & Sferco 2018.';

	TEXT   CHARACTER = 75 TEXT = 'Grande & Bemis 1998; Gardiner & Schaeffer 1989; Olsen & McCune 1991; Gardiner et al. 1996; Gardiner et al. 2005; Coates 1999; Hurley et al. 2007; Xu & Gao 2011; Xu et al. 2014, 2015; Bermúdez-Rochas & Poyato-Ariza 2015; Poyato-Ariza 2015; Xu & Shen, 2015; Thies & Waschkewitz, 2015; Gibson 2016; Xu & Zhao, 2016; Giles et al., 2017; López-Arbarello & Sferco 2018.';
	TEXT   TAXON = 29 CHARACTER = 75 TEXT = 'maybe ? 	';

	TEXT   CHARACTER = 76 TEXT = 'Friedman & Blom, 2006; Long et al., 2008; Swartz, 2009; Choo, 2011; Giles et al., 2015b; Giles et al., 2017.';
	TEXT   TAXON = 29 CHARACTER = 76 TEXT = '0	';

	TEXT   CHARACTER = 77 TEXT = 'Giles et al., 2015b,c; Giles et al., 2017.';

	TEXT   CHARACTER = 78 TEXT = 'Patterson, 1982; Cloutier & Ahlberg, 1996; Coates, 1998; Schultze & Cumbaa, 2001; Zhu & Schultze, 2001; Zhu et al., 2001; Zhu & Yu, 2002; Cloutier & Arratia, 2004; Zhu et al., 2006; Friedman, 2007; Zhu et al., 2009; Choo, 2011; Zhu et al., 2013; Giles et al., 2015b; Giles et al., 2017.';

	TEXT   CHARACTER = 79 TEXT = 'Ahlberg & Johanson, 1998; Zhu et al., 2001; Zhu & Yu, 2002; Zhu & Ahlberg, 2004; Friedman, 2007; Zhu et al., 2009; Giles et al., 2015b; Giles et al., 2017.';
	TEXT   TAXON = 107 CHARACTER = 79 TEXT = roughly_half;

	TEXT   CHARACTER = 80 TEXT = 'Cloutier & Arratia 2004, Xu et al. 2014; Giles et al., 2017; López-Arbarello & Sferco 2018.';

	TEXT   CHARACTER = 81 TEXT = 'Friedman & Blom, 2006; Long et al., 2008; Swartz, 2009; Choo, 2011; Giles et al., 2015b; Giles et al., 2017.';

	TEXT   CHARACTER = 82 TEXT = 'Friedman & Blom, 2006; Long et al., 2008; Swartz, 2009; Choo, 2011; Giles et al., 2017.';
	TEXT   TAXON = 27 CHARACTER = 82 TEXT = Single_enlarged_tooth_at_anterior_end_of_dentary;

	TEXT   CHARACTER = 83 TEXT = 'Choo, 2011; Giles et al., 2015b; Giles et al., 2017.';

	TEXT   CHARACTER = 84 TEXT = 'Friedman, 2007; Giles et al., 2015b; Poyato-Ariza 2015; Giles et al., 2017; López-Arbarello & Sferco 2018. Coates (1998) states that the maxilla of Melanecta bears large teeth interspersed with smaller teeth, but it is unclear how these teeth are arranged. As such, this taxon is coded ''?''. ';
	TEXT   TAXON = 24 CHARACTER = 84 TEXT = monocuspid;
	TEXT   TAXON = 25 CHARACTER = 84 TEXT = monocuspid;
	TEXT   TAXON = 26 CHARACTER = 84 TEXT = bicuspid;

	TEXT   CHARACTER = 85 TEXT = 'Giles et al. 2017. In Styracopterus, Fouldenia and Amphicentrum, a lateral lamina of bone obscures the maxillary dentition (Sallan & Coates 2013).';

	TEXT   CHARACTER = 86 TEXT = 'Patterson, 1982; Gardiner, 1984; Maisey, 1986; Gardiner & Schaeffer, 1989; Cloutier & Ahlberg, 1996; Taverne, 1997; Coates, 1999; Poplin & Lund, 2000; Schultze & Cumbaa, 2001; Zhu & Schultze, 2001; Zhu et al., 2001; Zhu & Yu, 2002; Cloutier & Arratia, 2004; Gardiner et al., 2005; Friedman & Blom, 2006; Zhu et al., 2006; Friedman, 2007; Long et al., 2008; Zhu et al., 2009; Friedman & Brazeau, 2010; Choo, 2011; Xu & Gao, 2011; Zhu et al., 2013; Xu et al., 2014; Giles et al., 2015b,c; Giles et al., 2017. ';

	TEXT   CHARACTER = 87 TEXT = 'Zhu & Yu 2002; Friedman 2007; López-Arbarello 2012; Bermúdez-Rochas & Poyato-Ariza 2015; Poyato-Ariza 2015; Thies & Waschkewitz, 2015; Gibson 2016; Giles et al., 2017; López-Arbarello & Sferco 2018.';

	TEXT   CHARACTER = 88 TEXT = 'Friedman & Blom, 2006; Long et al., 2008; Swartz, 2009; Grande 2010; Choo, 2011; Xu et al., 2014; Giles et al., 2015b; Poyato-Ariza 2015; Giles et al., 2017.';
	TEXT   TAXON = 4 CHARACTER = 88 TEXT = nb_three_ossifications;
	TEXT   TAXON = 63 CHARACTER = 88 TEXT = nb_two_ossifications;

	TEXT   CHARACTER = 89 TEXT = 'Friedman & Blom, 2006; Friedman, 2007; Long et al., 2008; Choo, 2011; Xu & Gao, 2011; Xu et al., 2014; Giles et al., 2015b; Poyato-Ariza 2015; Giles et al., 2017; López-Arbarello & Sferco 2018.';

	TEXT   CHARACTER = 90 TEXT = 'Schultze and Cumbaa, 2001; Zhu and Schultze, 2001; Zhu et al., 2001; Zhu and Yu, 2002; Zhu et al., 2006; Friedman, 2007; Zhu et al., 2009; Giles et al., 2015b,c; Poyato-Ariza 2015; Giles et al., 2017; López-Arbarello & Sferco 2018. ';

	TEXT   CHARACTER = 91 TEXT = 'Ahlberg & Clack, 1998; Daeschler et al., 2006; Long et al., 2006; Friedman, 2007; Zhu et al., 2009; Zhu et al., 2013; Giles et al., 2015b; Giles et al., 2017. A single specimen of Pteronisculus stensioi has at least five or six coronoids anterior to the prearticular region. However, these appear to correspond to the three coronoids present in most specimens, so the taxon is coded here as ''2''. Two coronoids are reported in Boreosomus (Nielsen, 1942).';
	TEXT   TAXON = 5 CHARACTER = 91 TEXT = fused;
	TEXT   TAXON = 102 CHARACTER = 91 TEXT = Hmm._The_one_figured_in_G&B_only_has_two._;

	TEXT   CHARACTER = 92 TEXT = 'Cloutier & Ahlberg, 1996; Ahlberg & Johanson, 1998; Zhu & Ahlberg, 2004; Daeschler et al., 2006; Long et al., 2006; Giles et al., 2015b; Giles et al., 2017.';

	TEXT   CHARACTER = 93 TEXT = 'Patterson 1973; Gardiner & Schaeffer 1989; Olsen & McCune 1991; Poyato-Ariza & Wenz, 2002; Zhu & Yu, 2002; Friedman, 2007; Friedman, 2007; Xu & Gao 2011; Xu et al. 2014, 2015; Giles et al., 2015b; Poyato-Ariza 2015; Xu & Zhao, 2016; Giles et al., 2017; Cawley & Kriwet 2018; Cawley & Kriwet 2018; López-Arbarello & Sferco 2018.';

	TEXT   CHARACTER = 94 TEXT = 'Modified from Patterson 1973; Olsen & McCune 1991; Gardiner et al. 2005; Poyato-Ariza 2015; Giles et al., 2017; López-Arbarello & Sferco 2018.';
	TEXT   TAXON = 22 CHARACTER = 94 TEXT = Splenail_rather_than_dentary;
	TEXT   TAXON = 24 CHARACTER = 94 TEXT = Splenail_rather_than_dentary;
	TEXT   TAXON = 27 CHARACTER = 94 TEXT = Splenail_rather_than_dentary;

	TEXT   CHARACTER = 95 TEXT = 'Arratia 2013; Giles et al., 2017; López-Arbarello & Sferco 2018. A distinct notch in the posterior margin of the dentary is seen in taxa such as Leptolepis.';

	TEXT   CHARACTER = 96 TEXT = 'Grande & Bemis 1998; Olsen & McCune 1991; Grande 2010; Xu & Wu 2012; Xu et al. 2014, 2015; López-Arbarello 2012; Bermúdez-Rochas & Poyato-Ariza 2015; Poyato-Ariza 2015; Thies & Waschkewitz, 2015; Gibson 2016; Xu & Zhao, 2016; Giles et al., 2017; López-Arbarello & Sferco 2018.';

	TEXT   CHARACTER = 97 TEXT = 'Friedman, 2007; Giles et al., 2015b; Giles et al., 2017.';

	TEXT   CHARACTER = 98 TEXT = 'Giles et al., 2017.';

	TEXT   CHARACTER = 99 TEXT = 'Revised from Friedman, 2007; Brazeau, 2009; Zhu et al., 2009; Friedman & Brazeau, 2010; Davis et al., 2012; Zhu et al., 2013; Giles et al., 2015b,c; Giles et al., 2017; López-Arbarello & Sferco 2018. This character is expanded from previous formulations, which only considered whether a basipterygoid fenestra was absent or present. Where a basipterygoid process is absent, the dorsal margin of the palate may be flat, or the metapterygoid may bear a distinct notch.';
	TEXT   TAXON = 7 CHARACTER = 99 TEXT = mpt_proc;

	TEXT   CHARACTER = 100 TEXT = 'Giles et al., 2017.)';

	TEXT   CHARACTER = 101 TEXT = 'Giles et al., 2017.)';

	TEXT   CHARACTER = 102 TEXT = 'Giles et al., 2017. This character captures whether the palatoquadrates contact at the midline. ';

	TEXT   CHARACTER = 103 TEXT = 'Giles et al., 2017.';

	TEXT   CHARACTER = 104 TEXT = 'Giles et al., 2017.';

	TEXT   CHARACTER = 105 TEXT = 'Friedman, 2007; Giles et al., 2015b; Giles et al., 2017.';

	TEXT   CHARACTER = 106 TEXT = 'Poyato-Ariza 2015; Giles et al., 2017; López-Arbarello & Sferco 2018.';

	TEXT   CHARACTER = 107 TEXT = 'Patterson 1973; Olsen & McCune 1991; López-Arbarello 2012; Arratia 2013; Xu & Wu, 2012; Bermúdez-Rochas & Poyato-Ariza 2015; Poyato-Ariza 2015; Thies & Waschkewitz, 2015; Gibson 2016; Xu & Zhao, 2016; Giles et al., 2017; López-Arbarello & Sferco 2018.';
	TEXT   TAXON = 55 CHARACTER = 107 TEXT = vomers_fuse_ontogenetically;
	TEXT   TAXON = 102 CHARACTER = 107 TEXT = sutured_to_parasphenoid._Check_in_Grande_&_Bemis._;

	TEXT   CHARACTER = 108 TEXT = 'Patterson 1973; Olsen & McCune 1991; Hurley et al. 2007; Giles et al., 2017.';

	TEXT   CHARACTER = 109 TEXT = 'Schultze & Cumbaa, 2001; Cloutier & Arratia, 2004; Friedman & Blom, 2006; Long et al., 2008; Swartz, 2009; Giles et al., 2015b; Giles et al., 2017. This region of the cheek was removed in Coccocephalichthys (Poplin, 1974; Poplin & Véran, 1996), presumably by Watson (1925) when he first described the specimen. It is unclear from the surviving cast whether a dermohyal and/or accessory operculum were present, and as such this taxon is coded as ???.';

	TEXT   CHARACTER = 110 TEXT = 'Modified from Lund et al., 1995; Lund, 2000; Lund & Poplin, 2002; Cloutier & Arratia, 2004; Long et al., 2008; Swartz, 2009; Choo, 2011; López-Arbarello 2012; Bermúdez-Rochas & Poyato-Ariza 2015; Xu et al., 2015; Giles et al., 2015b; Thies & Waschkewitz, 2015; Gibson 2016; Xu & Zhao, 2016; Giles et al., 2017; López-Arbarello & Sferco 2018.';

	TEXT   CHARACTER = 111 TEXT = 'Poyato-Ariza & Wenz, 2002; Xu et al. 2014; Giles et al., 2017; Cawley & Kriwet 2018.';
	TEXT   TAXON = 10 CHARACTER = 111 TEXT = multiple_suboperc;

	TEXT   CHARACTER = 112 TEXT = 'Long et al., 2008; Choo, 2011; López-Arbarello 2012; Bermúdez-Rochas & Poyato-Ariza 2015; Giles et al., 2015b; Thies & Waschkewitz, 2015; Poyato-Ariza 2015; Gibson 2016; Giles et al., 2017; López-Arbarello & Sferco 2018. An anterodorsal process is present some non-neopterygian actinopterygians and ''semionotiforms''. Although these processes do not appear to be homologous they are coded within the character.';

	TEXT   CHARACTER = 113 TEXT = 'Giles et al., 2017.';

	TEXT   CHARACTER = 114 TEXT = 'Friedman, 2007; Zhu et al., 2009; Zhu et al., 2013; Giles et al., 2015b; Xu & Zhao, 2016; Giles et al., 2017.';
	TEXT   TAXON = 2 CHARACTER = 114 TEXT = lots_of_small_ossicles...;
	TEXT   TAXON = 24 CHARACTER = 114 TEXT = loads!_suborbs_carry_it..._;
	TEXT   TAXON = 106 CHARACTER = 114 TEXT = 'Apparently two. But dorsal pop might be infraorbital? Can''t tell. 	';

	TEXT   CHARACTER = 115 TEXT = 'Modified from Patterson 1973; Olsen & McCune 1991; Grande & Bemis 1998; Gardiner et al., 2005; Swartz 2009; López-Arbarello 2012; Bermúdez-Rochas & Poyato-Ariza 2015; Thies & Waschkewitz, 2015; Poyato-Ariza 2015; Gibson 2016; Giles et al., 2017; López-Arbarello & Sferco 2018. This character is reformulated from its original (compound) formulation, which considered both maxilla and preoperculum shape. Primitively in actinopterygians the preoperculum is wholly or partially developed dorsal to the maxilla as an anterodorsal-posteroventrally oriented bone, either with (e.g. Mimipiscis, Moythomasia) or without (e.g. Cheirolepis) a dorsoventrally oriented limb. The preoperculum may also be near-vertical, with no distinct anterodorsal or anteroventral extensions (e.g. Boreosomus, Peltopleurus), or developed as an anteroventral-posterodorsally-directed bone largely ventral to the maxilla (e.g. Discoserra, Propterus).';
	TEXT   TAXON = 107 CHARACTER = 115 TEXT = hmm._or_state_2;

	TEXT   CHARACTER = 116 TEXT = 'Modified from López-Arbarello 2012; Bermúdez-Rochas & Poyato-Ariza 2015; Poyato-Ariza 2015; Thies & Waschkewitz, 2015; Gibson 2016; Giles et al., 2017; López-Arbarello & Sferco 2018.';

	TEXT   CHARACTER = 117 TEXT = 'López-Arbarello 2012; Bermúdez-Rochas & Poyato-Ariza 2015; Giles et al., 2017; Thies & Waschkewitz, 2015; Gibson 2016; López-Arbarello & Sferco 2018.';

	TEXT   CHARACTER = 118 TEXT = 'Patterson 1973; Grande & Bemis 1998; Gardiner & Schaeffer 1989; Olsen & McCune 1991; Poyato-Ariza & Wenz, 2002; Xu & Gao 2011; Xu et al. 2014, 2015. Gardiner & Schaeffer 1989; Olsen & McCune 1991; Gardiner et al. 1996; Gardiner et al. 2005; Cavin & Suteethorn 2006; Hurley et al. 2007; López-Arbarello 2012; Bermúdez-Rochas & Poyato-Ariza 2015; Poyato-Ariza 2015; Thies & Waschkewitz, 2015; Gibson 2016; Xu & Zhao, 2016; Giles et al., 2017; Cawley & Kriwet 2018; López-Arbarello & Sferco 2018. ';

	TEXT   CHARACTER = 119 TEXT = 'Lund et al., 1995; Cloutier & Arratia, 2004; Choo, 2011; Giles et al., 2015b; Giles et al., 2017.';

	TEXT   CHARACTER = 120 TEXT = 'Olsen & McCune 1991; Xu et al., 2014; Giles et al., 2017. ';

	TEXT   CHARACTER = 121 TEXT = 'Gardiner & Schaeffer, 1989; Cloutier & Ahlberg, 1996; Taverne, 1997; Lund & Poplin, 1997; Coates, 1999; Schultze & Cumbaa, 2001; Zhu & Schultze, 2001; Cloutier & Arratia, 2004; Friedman & Blom, 2006; Long et al., 2008; Swartz, 2009; Brazeau, 2009; Xu & Gao, 2011; Davis et al., 2012; Zhu et al., 2013; Xu et al., 2014; Giles et al., 2015b,c; Giles et al., 2017. The condition in Boreosomus (Nielsen, 1942) is unique: instead of lateral gulars flanking a median gular, there appears to be a second median gular. This may well represent a fusion of the two, longer lateral gulars, is coded as such.';

	TEXT   CHARACTER = 122 TEXT = 'Olsen & McCune 1991; Lund et al., 1995; Cloutier & Ahlberg, 1996; Coates, 1999; Lund, 2000; Schultze & Cumbaa, 2001; Zhu & Schultze, 2001; Zhu et al., 2001: Lund & Poplin, 2002; Zhu & Yu, 2002; Cloutier & Arratia, 2004; Zhu et al., 2006; Friedman, 2007; Zhu et al., 2009; Xu & Gao, 2011; López-Arbarello 2012; Zhu et al., 2013; Bermúdez-Rochas & Poyato-Ariza 2015; Poyato-Ariza 2015; Xu et al., 2014, 2015; Giles et al., 2015b,c; Thies & Waschkewitz, 2015; Xu & Zhao, 2015; Gibson 2016; Giles et al., 2017; López-Arbarello & Sferco 2018. Pearson & Westoll (1979: p. 365) state that a median gular is not known in Cheirolepis canadensis. Although a median gular is reconstructed by Cloutier & Arratia (1996: fig. 7), this bone is not present in any specimen photos and is not mentioned in the text. As such, this taxon is coded as ???.';

	TEXT   CHARACTER = 123 TEXT = 'Giles et al., 2015b,c; Giles et al., 2017. The condition in Boreosomus (Nielsen, 1942) is unique: instead of lateral gulars flanking a median gular, there appears to be a second median gular. This may well represent a fusion of the two, longer lateral gulars, and is coded as such.';

	TEXT   CHARACTER = 124 TEXT = 'Schultze & Cumbaa, 2001; Zhu & Schultze, 2001; Zhu et al., 2001; Zhu & Yu, 2002; Zhu et al., 2006; Friedman, 2007; Zhu et al., 2009; Zhu et al., 2013; Giles et al., 2015b; Giles et al., 2017. ';

	TEXT   CHARACTER = 125 TEXT = 'Zhu & Yu, 2002; Friedman, 2007; Giles et al., 2015b; Giles et al., 2017. Character can only be coded in taxa which possess all of these bones.';

	TEXT   CHARACTER = 126 TEXT = 'Ahlberg & Johanson, 1998; Zhu & Yu, 2002; Zhu & Ahlberg, 2004; Daeschler et al., 2006; Long et al., 2006; Friedman, 2007; Zhu et al., 2009; Zhu et al., 2013; Giles et al., 2015b,c; Giles et al., 2017.';

	TEXT   CHARACTER = 127 TEXT = 'Friedman, 2007; Zhu et al., 2009; Brazeau, 2009; Friedman & Brazeau, 2010; Davis et al., 2012; Zhu et al., 2013; Giles et al., 2015b,c; Giles et al., 2017. ';

	TEXT   CHARACTER = 128 TEXT = 'Giles et al., 2017. Primitively in actinopts, the optic nerve exits the cranial cavity into the orbit through paired foramina approximately halfway up the orbital wall. In many Carboniferous and younger taxa, much of the orbital wall is unossified (the optic fenestra). The optic nerves may exit through openings just posterior to (e.g. Pteronisculus) or confluent with (e.g. Pholidophorus) the optic fenestra. In polypterids and Fukangichthys, the optic nerve exits ventrally through paired foramina that abut the parasphenoid.';

	TEXT   CHARACTER = 129 TEXT = 'Giles et al., 2015b,c; Giles et al., 2017. Carboniferous and younger actinopts such as Lawrenciella (Hamel & Poplin, 2008) have a median crista anterior to the anterior dorsal fontanelle upon which the skull roof sits.';

	TEXT   CHARACTER = 130 TEXT = 'Giles et al., 2015b,c; Giles et al., 2017. The anterior dorsal fontanelle of many Carboniferous and younger actinopts is greatly expanded, in contrast to the smaller fontanelle of Devonian taxa such as Mimipiscis (Gardiner, 1984).';

	TEXT   CHARACTER = 131 TEXT = 'Cloutier & Ahlberg, 1996; Ahlberg & Johanson, 1998; Zhu & Ahlberg, 2004; Zhu et al., 2001; Zhu & Yu, 2002; Daeschler et al., 2006; Long et al., 2006; Friedman, 2007; Brazeau, 2009; Zhu et al., 2009; Friedman & Brazeau, 2010; Davis et al., 2013; Zhu et al., 2013; Giles et al., 2015b,c; Giles et al., 2017.';

	TEXT   CHARACTER = 132 TEXT = 'Zhu & Schultze, 2001; Zhu et al., 2001; Zhu & Yu, 2002; Zhu et al., 2006; Friedman, 2007; Zhu et al., 2009; Zhu et al., 2013; Giles et al., 2015b,c; Giles et al., 2017. This character is coded as absent for taxa that possess a large interorbital fenestra (e.g. Pteronisculus, Coccocephalichthys, Kentuckia deani), as, if present, the eyestalk area would be visible posterior to the opening for the optic nerve.';

	TEXT   CHARACTER = 133 TEXT = 'Coates, 1999; Giles et al., 2015b; Giles et al., 2017.';

	TEXT   CHARACTER = 134 TEXT = 'Coates, 1999; Giles et al., 2015b; Giles et al., 2017.';

	TEXT   CHARACTER = 135 TEXT = 'Patterson 1973; Olsen & McCune 1991; Coates, 1999; Gardiner et al. 1996; Hurley et al. 2007; Xu & Gao, 2011; Xu et al., 2014, 2015; Giles et al., 2015b; Poyato-Ariza 2015; Xu & Zhao, 2016; Giles et al., 2017.';

	TEXT   CHARACTER = 136 TEXT = 'Modified from Patterson 1973; Olsen & McCune 1991; Coates, 1999; Xu et al., 2014. Wiley 1976; Gardiner, 1984; Gardiner & Schaeffer, 1989; Gardiner et al. 1996; Hurley et al. 2007; López-Arbarello 2012; Xu & Gao, 2011; Bermúdez-Rochas & Poyato-Ariza 2015; Xu et al. 2014, 2015; Giles et al., 2015b; Thies & Waschkewitz, 2015; Gibson 2016; Xu & Zhao, 2016; Giles et al., 2017; López-Arbarello & Sferco 2018.';

	TEXT   CHARACTER = 137 TEXT = 'Ahlberg & Johanson, 1998; Zhu et al., 2001; Zhu & Yu, 2002; Zhu & Ahlberg, 2004; Friedman, 2007; Zhu et al., 2009; Zhu et al., 2013; Giles et al., 2015b,c; Giles et al., 2017. ';

	TEXT   CHARACTER = 138 TEXT = 'Modified from Patterson, 1982; Gardiner, 1984; Gardiner & Schaeffer, 1989; Taverne, 1997; Coates, 1999; Gardiner et al., 2005; Xu & Gao, 2011; Xu et al., 2014; Giles et al., 2015b; Giles et al., 2017; López-Arbarello & Sferco 2018. Taxa that lack a groove on the lateral commissure are coded as inapplicable for this character.) ';

	TEXT   CHARACTER = 139 TEXT = 'Gardiner et al., 2005; Xu & Gao, 2011; Xu et al., 2014, 2015; Giles et al., 2015b; Xu & Zhao, 2016; Giles et al., 2017; López-Arbarello & Sferco 2018.';

	TEXT   CHARACTER = 140 TEXT = 'Ahlberg & Johanson, 1998; Zhu & Schultze, 2001; Zhu et al., 2001; Zhu & Yu, 2002; Zhu & Ahlberg, 2004; Zhu et al., 2006; Friedman, 2007; Zhu et al., 2009; Davis et al., 2012; Zhu et al., 2013; Giles et al., 2015b,c; Giles et al., 2017.';

	TEXT   CHARACTER = 141 TEXT = 'Gardiner, 1984; Gardiner & Schaeffer, 1989; Taverne, 1997; Coates, 1999; Giles et al., 2015b; Giles et al., 2017.';

	TEXT   CHARACTER = 142 TEXT = 'Gardiner et al. 2005; Gardiner et al. 1996; Hurley et al. 2007; Xu & Gao 2011; Xu et al. 2015; Giles et al., 2017; López-Arbarello & Sferco 2018.	';

	TEXT   CHARACTER = 143 TEXT = 'Gardiner, 1984; Gardiner & Schaeffer, 1989; Taverne, 1997; Coates, 1999; Xu & Gao, 2011; Xu et al., 2014; Giles et al., 2015b; Giles et al., 2017.';

	TEXT   CHARACTER = 144 TEXT = 'Zhu & Yu, 2002; Friedman, 2007.';

	TEXT   CHARACTER = 145 TEXT = 'Friedman, 2007; Brazeau, 2009; Zhu et al., 2009; Friedman & Brazeau, 2010; Davis et al., 2012; Zhu et al., 2013; Brazeau & Friedman, 2014; Giles et al., 2015b,c; Giles et al., 2017.';

	TEXT   CHARACTER = 146 TEXT = 'Coates, 1999; Giles et al., 2015b; Giles et al., 2017. We follow Coates (1999) in coding Howqualepis as ''0'' on the basis of Long 1988 fig. 16 and AMF65495 (pers. obs. S.G.), rather than the braincase reconstruction (Long, 1988: fig. 18.';

	TEXT   CHARACTER = 147 TEXT = 'Friedman, 2007; Zhu et al., 2009; Giles et al., 2015b; Giles et al., 2017.';

	TEXT   CHARACTER = 148 TEXT = 'Friedman, 2007; Brazeau, 2009; Davis et al., 2012; Zhu et al., 2013; Giles et al., 2015b,c; Giles et al., 2017.';
	TEXT   TAXON = 102 CHARACTER = 148 TEXT = check_this_coding..._;

	TEXT   CHARACTER = 149 TEXT = 'Giles et al., 2015b; Giles et al., 2017. Variable in Boreosomus: the posterior dorsal fontanelle is closed in the specimen figured in Nielsen (1942: plate 25F), but developed in the specimen figured in plate 28. This taxon is coded ?0/1? to reflect this polymorphism.';

	TEXT   CHARACTER = 150 TEXT = 'Giles et al., 2015b; Giles et al., 2017. This projection is somewhat reduced in Pteronisculus (Nielsen, 1942), but is coded ''1'' here. Variable in Boreosomus: the posterior dorsal fontanelle is closed in the specimen figured in Nielsen 1942 plate 25F, but developed in the specimen figured in plate 28. This taxon is coded ?0/1? to reflect this polymorphism. Cheirolepis trailli is coded ''0'' (2015a).';

	TEXT   CHARACTER = 151 TEXT = 'Coates & Sequeira, 1998; Coates & Sequeira, 2001a, b; Coates, 1999; Friedman, 2007; Zhu et al., 2009; Friedman & Brazeau, 2010; Zhu et al., 2013; Giles et al., 2015b,c; Giles et al., 2017; López-Arbarello & Sferco 2018. This character is coded as inapplicable in taxa that lack a canal for the dorsal aorta. Cheirolepis trailli is coded ''0'' (Giles et al., 2015a). The aortic canal of Moythomasia is not figured by Gardiner (1984), but a clear posterior notch in the aortic canal can be seen in Long & Trinajstic (2010:fig 5b). The neurocranium of Gogosardina is not yet described, but this character can be coded on the basis of Choo et al. (2009: fig. 9).';
	TEXT   TAXON = 26 CHARACTER = 151 TEXT = 'v hard to interpret: Thies 1999 fig 2. So ? ';
	TEXT   TAXON = 42 CHARACTER = 151 TEXT = 'Rayner says canal, Patetrson says no canal...';
	TEXT   TAXON = 66 CHARACTER = 151 TEXT = Draw_in_notebook!;

	TEXT   CHARACTER = 152 TEXT = 'Giles et al., 2015b; Giles et al., 2017. In Mimipiscis bartrami and M. toombsi, a groove for one of the efferent branchial arteries branches off from the lateral dorsal aorta immediately before the articular area for the first infrapharyngobranchial. However, it is uncertain which, so both taxa coded as ''?'' for these characters. The neurocranium of Gogosardina is not yet described, but this character can be coded on the basis of Choo et al. (2009: fig. 9).';

	TEXT   CHARACTER = 153 TEXT = 'Giles et al., 2015b; Giles et al., 2017. In Mimipiscis bartrami and M. toombsi, a groove for one of the efferent branchial arteries branches off from the lateral dorsal aorta immediately before the articular area for the first infrapharyngobranchial. However, it is uncertain which, so both taxa coded as ''?'' for these characters. The neurocranium of Gogosardina is not yet described, but this character can be coded on the basis of Choo et al. (2009: fig. 9).';

	TEXT   CHARACTER = 154 TEXT = 'Coates & Sequeira, 1998; Coates & Sequeira, 2001a, b; Coates, 1999; Friedman, 2007; Zhu et al., 2009; Friedman & Brazeau, 2010; Zhu et al., 2013; Giles et al., 2015b,c; Giles et al., 2017.';

	TEXT   CHARACTER = 155 TEXT = 'Coates, 1999; Giles et al., 2015b; Giles et al., 2017. This character is coded as inapplicable in taxa that lack a canal for the dorsal aorta. In Mimipiscis toombsi, the bifurcation point of the dorsal aorta can be open (Giles & Friedman, 2014: fig. 2) or closed (Gardiner 1984: fig. 15). This taxon is coded ''0/1'' to reflect this polymorphism. The aortic canal of Moythomasia is not figured by Gardiner (1984), but the bifucation into the lateral dorsal aortae can be seen in Long & Trinajstic (2010:fig 5b).';

	TEXT   CHARACTER = 156 TEXT = 'Giles et al., 2017.';
	TEXT   TAXON = 22 CHARACTER = 156 TEXT = intercalar_only_differentiated;
	TEXT   TAXON = 25 CHARACTER = 156 TEXT = intercalar_only_differentiated;

	TEXT   CHARACTER = 157 TEXT = 'Wiley 1976; López-Arbarello 2012; Bermúdez-Rochas & Poyato-Ariza 2015; Thies & Waschkewitz, 2015; Gibson 2016; Giles et al., 2017; López-Arbarello & Sferco 2018.';

	TEXT   CHARACTER = 158 TEXT = 'Gardiner et al. 1996; Hurley et al. 2007; Giles et al., 2017. This character can only be coded when separate braincase ossifications can be identified.';

	TEXT   CHARACTER = 159 TEXT = 'Hurley et al. 2007; Giles et al., 2017. This character can only be coded when separate braincase ossifications can be identified.';

	TEXT   CHARACTER = 160 TEXT = 'Olsen & McCune 1991; Gardiner et al. 1996; Cavin & Suteethorn 2006; Hurley et al. 2007; López-Arbarello 2012; Bermúdez-Rochas & Poyato-Ariza 2015; Thies & Waschkewitz, 2015; Gibson 2016; Giles et al. 2017; López-Arbarello & Sferco 2018. This character can only be coded when separate braincase ossifications can be identified.';

	TEXT   CHARACTER = 161 TEXT = 'Grande 2010; López-Arbarello 2012; Xu & Wu 2012; Xu et al. 2014, 2015; Arratia 2013; Bermúdez-Rochas & Poyato-Ariza 2015; Poyato-Ariza 2015; Thies & Waschkewitz, 2015; Gibson 2016; Xu & Zhao, 2016; Giles et al. 2017; López-Arbarello & Sferco 2018. This character can only be coded when separate braincase ossifications can be identified.';

	TEXT   CHARACTER = 162 TEXT = 'Gardiner et al. 1996; Grande & Bemis, 1998; Hurley et al. 2007; Xu et al. 2014; Poyato-Ariza 2015; Xu & Shen, 2015; Xu & Zhao, 2016; Giles et al. 2017; López-Arbarello & Sferco 2018. This character can only be coded when separate braincase ossifications can be identified.';

	TEXT   CHARACTER = 163 TEXT = 'Wiley 1976; Olsen & McCune 1991; Grande & Bemis 1998; Cavin & Suteethorn 2006; Hurley et al. 2007; Grande 2010; López-Arbarello 2012; Bermúdez-Rochas & Poyato-Ariza 2015; Poyato-Ariza 2015; Thies & Waschkewitz, 2015; Xu et al., 2014, 2015; Gibson 2016; Xu & Zhao, 2016; Giles et al. 2017; López-Arbarello & Sferco 2018. This character can only be coded when separate braincase ossifications can be identified.';

	TEXT   CHARACTER = 164 TEXT = 'Olsen & McCune 1991; Olsen 1994; Gardiner et al. 1996; López-Arbarello 2012; Xu et al. 2014; Poyato-Ariza 2015; Xu & Shen, 2015; Thies & Waschkewitz, 2015; Gibson 2016; Xu & Zhao, 2016; Giles et al. 2017; López-Arbarello & Sferco 2018. This character can only be coded when separate braincase ossifications can be identified. ';

	TEXT   CHARACTER = 165 TEXT = 'Grande 2010; Poyato-Ariza 2015; Xu et al. 2014, 2015; Xu & Zhao, 2016; Giles et al. 2017; López-Arbarello & Sferco 2018. This character can only be coded when separate braincase ossifications can be identified. ';

	TEXT   CHARACTER = 166 TEXT = 'Patterson 1973; Olsen & McCune 1991; Gardiner et al. 1996; Hurley et al. 2007; Giles et al. 2017; López-Arbarello & Sferco 2018. This character can only be coded when separate braincase ossifications can be identified. ';

	TEXT   CHARACTER = 167 TEXT = 'Patterson 1973; Gardiner, 1984; Gardiner & Schaeffer, 1989; Olsen & McCune 1991; Coates, 1999; Hurley et al. 2007; López-Arbarello 2012; Xu & Gao, 2011; Xu et al. 2014, 2015; Bermúdez-Rochas & Poyato-Ariza 2015; Giles et al., 2015b; Poyato-Ariza 2015; Thies & Waschkewitz, 2015; Gibson 2016; Xu & Zhao, 2016; Giles et al. 2017.';

	TEXT   CHARACTER = 168 TEXT = 'Gardiner, 1984; Gardiner & Schaeffer, 1989; Gardiner et al. 1996; Hurley et al. 2007; Xu & Gao, 2011; Xu et al. 2014, 2015; Xu & Zhao, 2016.';

	TEXT   CHARACTER = 169 TEXT = 'Gardiner, 1984; Gardiner & Schaeffer, 1989; Coates, 1999; Gardiner et al. 1996; Hurley et al. 2007; Xu & Gao, 2011; Xu et al. 2014, 2015; Xu & Zhao, 2016; Giles et al. 2017.';
	TEXT   TAXON = 40 CHARACTER = 169 TEXT = Unclear_where_hmd_articulates_so_not_sure._Also_why_foramen?;

	TEXT   CHARACTER = 170 TEXT = 'Gardiner, 1984; Brazeau, 2009; Davis et al., 2012; Zhu et al., 2013; Giles et al., 2015b,c; Giles et al. 2017.';

	TEXT   CHARACTER = 171 TEXT = 'Coates, 1999; Zhu & Yu, 2002; Gardiner et al., 2005; Friedman, 2007, Xu & Gao, 2011; Xu et al., 2014, 2015; Giles et al., 2015b; Xu & Zhao, 2016; Giles et al. 2017; López-Arbarello & Sferco 2018.';

	TEXT   CHARACTER = 172 TEXT = 'Patterson, 1982; Coates, 1999; Dietze, 2000; Schultze & Cumbaa, 2001; Zhu & Schultze, 2001; Cloutier & Arratia, 2004; Gardiner et al., 2005; Friedman & Blom, 2006; Zhu et al., 2006; Zhu et al., 2009; Choo, 2011; Xu & Gao, 2011; Zhu et al., 2013; Xu et al., 2014; Giles et al., 2015b,c; Giles et al. 2017; López-Arbarello & Sferco 2018.';

	TEXT   CHARACTER = 173 TEXT = 'Friedman & Blom, 2006; Friedman, 2007; Zhu et al., 2009; Choo, 2011; Zhu et al., 2013; Giles et al., 2015b,c; Giles et al. 2017.';

	TEXT   CHARACTER = 174 TEXT = 'Giles et al., 2015b,c; Giles et al. 2017. The buccohypophyseal canal typically enters the dorsal surface of the parasphenoid, but whether it exits via the ventral surface is more variable, and this distribution is captured by this character.';
	TEXT   TAXON = 5 CHARACTER = 174 TEXT = 'nb median myodome means this is not trye bhc, but mmaybe an anterior extension';

	TEXT   CHARACTER = 175 TEXT = 'Arratia 2013; Giles et al. 2017; López-Arbarello & Sferco 2018.';

	TEXT   CHARACTER = 176 TEXT = 'Gardiner et al. 1996; Hurley et al. 2007; Xu & Wu, 2012; Xu et al., 2015; Xu & Zhao, 2016; Giles et al. 2017.';

	TEXT   CHARACTER = 177 TEXT = 'Gardiner et al. 1996; Hurley et al. 2007; Xu & Wu, 2012; Xu et al., 2015; Xu & Zhao, 2016; Giles et al. 2017.) ';

	TEXT   CHARACTER = 178 TEXT = 'Modified from Gardiner et al. 2005; Giles et al. 2017.';

	TEXT   CHARACTER = 179 TEXT = 'Xu and Gao 2011; Xu et al. 2014; Giles et al. 2017.';
	TEXT   TAXON = 23 CHARACTER = 179 TEXT = '0	';

	TEXT   CHARACTER = 180 TEXT = 'Coates, 1999; Giles & Friedman, 2014; Giles et al., 2015b; Giles et al. 2017.';

	TEXT   CHARACTER = 181 TEXT = 'Brazeau, 2009; Friedman & Brazeau 2010; Davis et al., 2012; Zhu et al., 2013; Brazeau & Friedman, 2014; Giles & Friedman, 2014; Giles et al., 2015b,c; Giles et al. 2017. The olfactory tracts of Osorioichthys are elongate (pers. obs. unpubl. scan data S.G.).';

	TEXT   CHARACTER = 182 TEXT = 'Coates, 1999; Giles & Friedman, 2014; Giles et al., 2015b; Giles et al. 2017. The olfactory nerves are carried in separate tracts in Osorioichthys (pers. obs. unpubl. scan data S.G.).';

	TEXT   CHARACTER = 183 TEXT = 'Coates, 1999; Xu & Gao, 2011; Xu et al., 2014; Giles et al., 2015b; Giles et al. 2017.';

	TEXT   CHARACTER = 184 TEXT = 'Giles & Friedman, 2014; Giles et al., 2015b; Giles et al. 2017.';

	TEXT   CHARACTER = 185 TEXT = 'Coates 1999; Hurley et al. 2007; Xu et al. 2014; Giles et al. 2017. ';

	TEXT   CHARACTER = 186 TEXT = 'Coates, 1999; Giles et al., 2015b; Giles et al. 2017.';

	TEXT   CHARACTER = 187 TEXT = 'Giles et al., 2015b,c; Giles et al. 2017. The region posterior to the cerebellar auricles in Lawrenciella was considered to be the area octavolateralis by Hamel & Poplin (2005). However, we interpret it as the corpus cerebellum, and this taxon is coded ''1''.';

	TEXT   CHARACTER = 188 TEXT = 'Coates 1999; Hurley et al. 2007; Xu & Gao 2011; Xu et al. 2014; Giles et al. 2017. ';

	TEXT   CHARACTER = 189 TEXT = 'Coates 1999; Hurley et al. 2007; Xu & Gao 2011; Xu et al. 2014; Giles et al. 2017. ';

	TEXT   CHARACTER = 190 TEXT = 'Coates 1999; Hurley et al. 2007; Xu & Gao 2011; Xu et al. 2014; Giles et al. 2017. ';

	TEXT   CHARACTER = 191 TEXT = 'Davis et al., 2012; Zhu et al., 2013; Giles & Friedman, 2014; Giles et al., 2015b,c; Giles et al. 2017.';

	TEXT   CHARACTER = 192 TEXT = 'Giles et al., 2015b,c; Giles et al. 2017. In certain stem actinopterygians, such as Mimipiscis (Giles and Friedman, 2014), a short length of canal lies between the posterior ampulla and the remainder of the labyrinth.';

	TEXT   CHARACTER = 193 TEXT = 'Giles & Friedman, 2014; Giles et al., 2015b; Giles et al. 2017.';

	TEXT   CHARACTER = 194 TEXT = 'Gardiner, 1984; Gardiner & Schaeffer, 1989; Coates, 1999; Cloutier & Arratia, 2004; Gardiner et al., 2005; Zhu et al., 2006; Zhu et al., 2009; Zhu et al., 2013; Giles & Friedman, 2014; Xu et al., 2014; Giles et al., 2015b,c; Giles et al. 2017. The presence of a lateral cranial canal in Ligulalepis and Psarolepis is uncertain, but its presence in Meemannia is confirmed following Lu et al. (2016). Erpetoichthys is conservatively coded as ''?''. ';

	TEXT   CHARACTER = 195 TEXT = Giles_et_al._2017.;

	TEXT   CHARACTER = 196 TEXT = 'Giles et al., 2015b,c, 2017:Characters 147-150 form part of an atomisation of the compound characters ''ganoine'' (typically defined as a single or multilayer enamel covering) and ''cosmine'' (typically defined as a single layer of enamel with a well-defined pore canal network) (e.g. Cloutier & Ahlberg, 1996; Ahlberg & Johanson, 1998; Zhu & Ahlberg, 2004; Schultze & Cumbaa, 2001; Zhu & Schultze, 2001; Zhu et al., 2001; Zhu & Yu, 2002; Daeschler et al., 2006; Long et al., 2006; Zhu et al., 2006; Zhu et al., 2009; Davis et al., 2012; Zhu et al., 2013). A similar approach to atomization was taken by Friedman (2007), Brazeau & Friedman (2010) and Giles et al. (2015b). As detailed histological investigations have not been carried out for the majority of early actinopterygians (rather, they have simply been described as being covered in/bearing ridges of ganoine), many of these characters cannot be coded for a number of taxa.';

	TEXT   CHARACTER = 197 TEXT = See_notes_above_for_c._147.;

	TEXT   CHARACTER = 198 TEXT = See_notes_above_for_c._147.;

	TEXT   CHARACTER = 199 TEXT = See_notes_above_for_c._147.;

	TEXT   CHARACTER = 200 TEXT = 'Giles et al. 2017.)';
	TEXT   TAXON = 93 CHARACTER = 200 TEXT = reduced;

	TEXT   CHARACTER = 201 TEXT = 'Cloutier & Arratia, 2004; Friedman & Blom, 2006; Long et al., 2008; Swartz, 2009; Zhu et al., 2009; Choo, 2011; Giles et al., 2015b; Giles et al. 2017.';

	TEXT   CHARACTER = 202 TEXT = 'Maisey, 1986; Gardiner & Schaeffer, 1989; Cloutier & Ahlberg, 1996; Coates, 1999; Dietze, 2000; Poplin & Lund, 2000; Schultze & Cumbaa, 2001; Cloutier & Arratia, 2004; Friedman & Blom, 2006; Friedman, 2007; Long et al., 2008; Brazeau, 2009; Swartz, 2009; Zhu et al., 2009; Friedman & Brazeau, 2010; López-Arbarello 2012; Xu & Gao, 2011; Choo, 2011; Davis et al., 2012; Zhu et al., 2013; Xu et al., 2014; Giles et al., 2015b,c; Xu & Zhao, 2016; Giles et al. 2017; López-Arbarello & Sferco 2018. This character is coded only for taxa that possess rhombic scales.';

	TEXT   CHARACTER = 203 TEXT = 'Patterson, 1982; Cloutier & Ahlberg, 1996; Dietze, 2000; Schultze & Cumbaa, 2001; Zhu & Schultze, 2001; Zhu et al., 2001: Zhu & Yu, 2002; Cloutier & Arratia, 2004; Friedman & Blom, 2006; Zhu et al., 2006; Friedman, 2007; Zhu et al., 2009; Giles et al. 2017. Although peg-and-socket articulation of is present between the scales of Limnomis (Daeschler, 2000), the nature of the peg is not described. As such, this taxon is conservatively coded ''?''.';

	TEXT   CHARACTER = 204 TEXT = 'Patterson, 1982; Gardiner, 1984; Gardiner & Schaeffer, 1989; Schultze & Cumbaa, 2001; Zhu & Schultze, 2001; Zhu et al., 2001; Zhu & Yu, 2002; Cloutier & Arratia, 2004; Friedman & Blom, 2006; Zhu et al., 2006; Friedman, 2007; Long et al., 2008; Swartz, 2009; Zhu et al., 2009; Choo, 2011; Zhu et al., 2013; Giles et al., 2015b,c; Giles et al. 2017.';

	TEXT   CHARACTER = 205 TEXT = 'Friedman & Blom 2006; Long et al., 2008; Swartz, 2009; Choo, 2011; Xu et al., 2014; Giles et al., 2015b; Giles et al. 2017. Scales from the posterior half of the flank in Wendichthys bear pores on the enamel surface, whereas those from the anterior part of the flank lack these pores (Lund & Poplin, 1997: fig. 6). This taxon is scored ''1''.';

	TEXT   CHARACTER = 206 TEXT = Giles_et_al._2017.;
	TEXT   TAXON = 73 CHARACTER = 206 TEXT = check;

	TEXT   CHARACTER = 207 TEXT = 'Friedman, 2007; Brazeau, 2009; Zhu et al., 2009; Friedman & Brazeau, 2010; Davis et al., 2012; Zhu et al., 2013; Brazeau & Friedman, 2014; Giles et al., 2015b,c; Giles et al. 2017. ';

	TEXT   CHARACTER = 208 TEXT = 'Patterson, 1982; Gardiner & Schaeffer, 1989; Grande & Bemis 1998; Coates, 1999; Dietze, 2000; Schultze & Cumbaa, 2001; Poyato-Ariza & Wenz, 2002; Cloutier & Arratia, 2004; Friedman & Blom, 2006; Friedman, 2007; Long et al., 2008; Swartz, 2009; Zhu et al., 2009; Choo, 2011; Xu & Gao, 2011; López-Arbarello 2012; Zhu et al., 2013; Xu et al., 2014, 2015; Bermúdez-Rochas & Poyato-Ariza 2015; Poyato-Ariza 2015; Giles et al., 2015b; Thies & Waschkewitz, 2015; Gibson 2016; Xu & Zhao, 2016; Giles et al. 2017; Cawley & Kriwet 2018; López-Arbarello & Sferco 2018.';

	TEXT   CHARACTER = 209 TEXT = 'Cloutier & Ahlberg, 1996; Zhu & Schultze, 2001; Schultze & Cumbaa, 2001; Zhu et al., 2001; Zhu & Yu, 2002; Zhu et al., 2006; Friedman, 2007; Zhu et al., 2009; Friedman & Brazeau, 2010; Zhu et al., 2013; Giles et al., 2015b,c; Giles et al. 2017; López-Arbarello & Sferco 2018.';

	TEXT   CHARACTER = 210 TEXT = 'Friedman, 2007; Zhu et al., 2009; Friedman & Brazeau, 2010; Xu & Gao, 2011; Zhu et al., 2013; Brazeau & Friedman, 2014; Xu et al., 2014, 2015; Giles et al., 2015b; Xu & Zhao, 2016; Giles et al. 2017. Although Long (1988: p.24) mentions the presence of a depression for the hyomandibular nerve in Howqualepis, it is unclear whether this perforated the hyomandibula. This taxon is conservatively coded as ''?''.';

	TEXT   CHARACTER = 211 TEXT = 'Gardiner & Schaeffer, 1989 Poyato-Ariza & Wenz, 2002;; Giles et al., 2015b; Giles et al. 2017; Cawley & Kriwet 2018; López-Arbarello & Sferco 2018.';

	TEXT   CHARACTER = 212 TEXT = 'Gardiner et al., 2005; Xu & Gao, 2011; Giles et al., 2015b; Giles et al. 2017; Xu et al., 2014.';

	TEXT   CHARACTER = 213 TEXT = 'Revised from Coates, 1999; Giles et al., 2015b; Giles et al. 2017; López-Arbarello & Sferco 2018.The character captures whether the ceratohyal (or the anterior ossification if an anterior and posterior ceratohyal are present) is medially constricted (hourglass-shaped) or plate-like in lateral view.';

	TEXT   CHARACTER = 214 TEXT = 'Coates, 1999; Giles et al., 2015b; Giles et al. 2017. The groove for the afferent hyoidean artery in the ceratohyal of Gogosardina is visible in Choo 2009 (fig 6).';

	TEXT   CHARACTER = 215 TEXT = 'Davis et al., 2012; Zhu et al., 2013; Giles et al., 2015b,c; Giles et al. 2017.';

	TEXT   CHARACTER = 216 TEXT = 'Gardiner 1984; Gardiner & Schaeffer 1989; Coates 1999; Hurley et al. 2007; Poyato-Ariza 2015; Xu & Zhao, 2016; Giles et al. 2017; López-Arbarello & Sferco 2018. The general actinopterygian condition of the hyoid arch seems to comprise four ossifications: hyomandibula, ceratohyal (which may be one or two bones), hypohyal, and an intermediate bone between the hyomandibula and ceratohyal termed, variably, the interhyal or symplectic. In some actinopts (e.g. Amia, Lepisosteus, Hiodon, Dorsetichthys, Macrosemionotus, etc.), a second intermediate cartilage is present. The history attached to naming these terms is very complex (see Paterson 1973, Patterson 1982, Véran 1988, Gardiner et al. 1996, etc.), and we have tried here to apply a simple, consistent approach. The ossification that forms an intermediary between the hyomandibula and ceratohyal is termed the interhyal. This is primitively present (and in contact with the quadrate), and may be very reduced (e.g. Watsonulus, Elops), or entirely cartilaginous (e.g. Amia, Lepisosteus) in more derived actinopts. The ossification that contacts the hyomandibula (and typically the quadrate), but does not articulate with the ceratohyal, is termed the symplectic. This element may brace the quadrate, and in Watsonulus, Caturus and Amia additionally articulates with the lower jaw. We follow Grande (2010) in identifying the ?symplectic? of Acipenser as the posterior ceratohyal. Véran (1988) identified a second intermediate ossification in the hyoid arch in a number of ?palaeoniscids?, which she termed a symplectic. This identification has been disputed on the basis of position (e.g. Gardiner et al. 1996). We have seen no evidence (either through visual examination or CT scanning) for a second intermediate hyoid ossification in any specimens of Boreosomus or Pteronisculus. From examination of Coccocephalichthys, we identify the ?symplectic? of Véran to be the interhyal and the ?interhyal? of Véran to correspond to the articular. This casts doubt on the presence of a second element, and we have therefore coded Boreosomus, Pteronisculus and Coccocephalicthys as ?0?.';

	TEXT   CHARACTER = 217 TEXT = 'Giles et al. 2017; López-Arbarello & Sferco 2018.)';

	TEXT   CHARACTER = 218 TEXT = 'Friedman & Brazeau, 2010; Brazeau & Friedman, 2014; Giles et al., 2015b,c; Giles et al. 2017.';
	TEXT   TAXON = 55 CHARACTER = 218 TEXT = 'two pairs: dors & vent';
	TEXT   TAXON = 57 CHARACTER = 218 TEXT = single_hypohyal;

	TEXT   CHARACTER = 219 TEXT = 'Davis et al., 2012; Zhu et al., 2013; Giles et al., 2015b,c; Giles et al. 2017; López-Arbarello & Sferco 2018.';

	TEXT   CHARACTER = 220 TEXT = 'Giles et al., 2015b,c; Giles et al. 2017.';

	TEXT   CHARACTER = 221 TEXT = Giles_et_al._2017.;
	TEXT   TAXON = 10 CHARACTER = 221 TEXT = 'Poorly preserved: only know first three arches';

	TEXT   CHARACTER = 222 TEXT = 'Grande, 2010; Xu & Wu, 2012; Xu et al., 2014, 2015; Xu & Zhao, 2016; Giles et al. 2017; López-Arbarello & Sferco 2018. ';

	TEXT   CHARACTER = 223 TEXT = 'Coates, 1999; Xu & Gao, 2011; Xu et al., 2014, 2015; Poyato-Ariza 2015; Xu & Zhao, 2016; Giles et al. 2017; López-Arbarello & Sferco 2018. An uncinate process is a dorsally-directed extension on the epibranchial that articulates with the pharyngobranchial skeleton. ';

	TEXT   CHARACTER = 224 TEXT = 'Friedman, 2007; Friedman & Brazeau, 2010; Giles et al., 2015b,c; Poyato-Ariza 2015; Giles et al. 2017; López-Arbarello & Sferco 2018.';

	TEXT   CHARACTER = 225 TEXT = 'Arratia 2013; Giles et al. 2017.';

	TEXT   CHARACTER = 226 TEXT = 'Patterson, 1982; Gardiner, 1984; Gardiner & Schaeffer, 1989; Taverne, 1997; Lund, 2000; Schultze & Cumbaa, 2001; Zhu & Schultze, 2001; Zhu et al., 2001; Lund & Poplin, 2002; Zhu & Yu, 2002; Cloutier & Arratia, 2004; Gardiner et al., 2005; Friedman & Blom, 2006; Zhu et al., 2006; Friedman, 2007; Long et al., 2008; Swartz, 2009; Zhu et al., 2009; Choo, 2011; Xu & Gao, 2011; Zhu et al., 2013; Xu et al., 2014; Giles et al., 2015b; Giles et al. 2017; López-Arbarello & Sferco 2018. An elongate bone termed the ''anocleithrum'' is variably present in Wendichthys (Lund & Poplin, 1997) in the position occupied by the presupracleithrum in other taxa. We regard this as a positional homologue, and code the taxon ''0/1'' to reflect this polymorphism. Coded as ''?'' in C. trailli following arguments in Friedman & Blom (2006).';

	TEXT   CHARACTER = 227 TEXT = 'Xu et al. 2014; Giles et al. 2017.';

	TEXT   CHARACTER = 228 TEXT = 'Cloutier & Ahlberg, 1996; Schultze & Cumbaa, 2001; Zhu & Schultze, 2001; Zhu et al., 2001; Zhu & Yu, 2002; Cloutier & Arratia, 2004; Zhu et al., 2006; Friedman, 2007; Zhu et al., 2009; Giles et al., 2015b,c; Giles et al. 2017.';

	TEXT   CHARACTER = 229 TEXT = 'Cavin & Suteethorn 2006; Poyato-Ariza 2015; Giles et al. 2017; López-Arbarello & Sferco 2018.';

	TEXT   CHARACTER = 230 TEXT = 'Gardiner & Schaeffer, 1989; Lund et al., 1995; Cloutier & Ahlberg, 1996; Dietze, 2000; Poplin & Lund, 2000; Schultze & Cumbaa, 2001; Zhu & Schultze, 2001; Zhu et al., 2001; Zhu & Yu, 2002; Cloutier & Arratia, 2004; Zhu et al., 2006; Friedman, 2007; Zhu et al., 2009; Zhu et al., 2013; Giles et al., 2015b; Giles et al. 2017; López-Arbarello & Sferco 2018.';
	TEXT   TAXON = 33 CHARACTER = 230 TEXT = two;

	TEXT   CHARACTER = 231 TEXT = 'Patterson 1973; Olsen & McCune 1991; Coates 1999; Xu & Gao 2011; Xu et al. 2014; Poyato-Ariza 2015; Xu & Zhao, 2016; Giles et al. 2017; López-Arbarello & Sferco 2018.';

	TEXT   CHARACTER = 232 TEXT = 'Arratia 2013; Giles et al. 2017; López-Arbarello & Sferco 2018. The serrated organ (or appendage) is a small, elongate element, typically ornamented with serrated ridges, present near the anterior margin of the cleithrum. ';

	TEXT   CHARACTER = 233 TEXT = 'Cloutier & Arratia, 2004; Giles et al. 2017; Xu et al., 2014. ';

	TEXT   CHARACTER = 234 TEXT = 'Olsen & McCune 1991; Zhu & Schultze, 2001; Zhu et al., 2001; Zhu & Yu, 2002; Zhu et al., 2006; Friedman, 2007; Zhu et al., 2009; Xu & Gao, 2011; Zhu et al., 2013; Xu et al., 2014; Giles et al., 2015b; Giles et al. 2017.';

	TEXT   CHARACTER = 235 TEXT = 'Patterson, 1982; Gardiner, 1984; Gardiner & Schaeffer, 1989; Rosen, 1989; Taverne, 1997; Coates, 1999; Zhu & Schultze, 2001; Zhu et al., 2001; Zhu & Yu, 2002; Zhu et al., 2006; Brazeau, 2009; Zhu et al., 2009; Friedman & Brazeau, 2010; Xu & Gao, 2011; Davis et al., 2012; Zhu et al., 2013; Xu et al., 2014; Giles et al., 2015b,c.';

	TEXT   CHARACTER = 236 TEXT = 'Patterson, 1982; Gardiner, 1984; Gardiner & Schaeffer, 1989; Taverne, 1997; Coates, 1999; Schultze & Cumbaa, 2001; Zhu & Schultze, 2001; Friedman & Blom, 2006; Long et al., 2008; Swartz, 2009; Choo, 2011; Xu & Gao, 2011; Giles et al., 2015b; Giles et al. 2017. ';

	TEXT   CHARACTER = 237 TEXT = 'Giles et al. 2017; López-Arbarello & Sferco 2018.';

	TEXT   CHARACTER = 238 TEXT = 'Taverne, 1997; Coates, 1999; Friedman & Blom, 2006; Long et al., 2008; Swartz, 2009; Xu & Gao, 2011; Xu et al., 2014; Giles et al., 2015b; Giles et al. 2017.';

	TEXT   CHARACTER = 239 TEXT = 'Zhu & Yu, 2002; Friedman, 2007; Giles et al., 2015b; Giles et al. 2017. Two series of pectoral fin radials are described (but not figured) for Cheirolepis candensis (Arratia & Cloutier, 2004). Although we consider this arrangement to be unlikely, for now this taxon is coded ''1''.  ';

	TEXT   CHARACTER = 240 TEXT = 'Zhu & Schultze, 2001; Zhu et al., 2001; Zhu & Yu, 2002; Zhu et al., 2006; Friedman, 2007; Zhu et al., 2009; Friedman & Brazeau, 2010; Zhu et al., 2013; Giles et al., 2015b,c; Giles et al. 2017. ';

	TEXT   CHARACTER = 241 TEXT = 'Coates, 1999; Friedman & Blom, 2006; Long et al., 2008; Choo, 2011; Xu & Gao, 2011; Xu et al., 2014; Giles et al., 2015b; Giles et al. 2017.';

	TEXT   CHARACTER = 242 TEXT = 'Giles et al., 2015b; Giles et al. 2017.';

	TEXT   CHARACTER = 243 TEXT = 'Zhu et al., 2001; Zhu & Yu, 2002; Friedman, 2007; Zhu et al., 2009; Brazeau, 2009; Davis et al., 2012; Zhu et al., 2013; Giles et al., 2015b,c; Giles et al. 2017.';

	TEXT   CHARACTER = 244 TEXT = 'Friedman & Blom, 2006; Friedman, 2007; Brazeau, 2009; Choo, 2011; Davis et al., 2012; Zhu et al., 2013; Brazeau & Friedman, 2014; Giles et al., 2015b,c; Giles et al. 2017. ';

	TEXT   CHARACTER = 245 TEXT = 'Gardiner & Schaeffer, 1989; Coates, 1998; Coates, 1999; Lund, 2000; Schultze & Cumbaa, 2001; Cloutier & Arratia, 2004; Friedman & Blom, 2006; Zhu et al., 2006; Long et al., 2008; Swartz, 2009; Zhu et al., 2009; Choo, 2011; Xu et al., 2014; Giles et al., 2015b; Giles et al. 2017.';

	TEXT   CHARACTER = 246 TEXT = 'Friedman, 2007; Zhu & Yu, 2002; López-Arbarello 2012; Bermúdez-Rochas & Poyato-Ariza 2015; Giles et al., 2015b; Thies & Waschkewitz, 2015; Gibson 2016; Giles et al. 2017; López-Arbarello & Sferco 2018.';

	TEXT   CHARACTER = 247 TEXT = 'Olsen & McCune 1991; Lund, 2000; Poplin & Lund, 2000; Poyato-Ariza & Wenz, 2002; Cloutier & Arratia, 2004; Friedman & Blom, 2006; Long et al., 2008; Swartz, 2009; Choo, 2011; Giles et al., 2015b; Thies & Waschkewitz, 2015; Gibson 2016; Giles et al. 2017; Cawley & Kriwet 2018; López-Arbarello & Sferco 2018.';

	TEXT   CHARACTER = 248 TEXT = 'Patterson, 1982; Taverne, 1997; Friedman & Blom, 2006; Long et al., 2008; Choo, 2011; Giles et al., 2015b; Giles et al. 2017; López-Arbarello & Sferco 2018.';

	TEXT   CHARACTER = 249 TEXT = 'Cloutier & Arratia, 2004; Friedman & Blom, 2006; Long et al., 2008; Swartz, 2009; Choo, 2011; Giles et al., 2015b; Giles et al. 2017.';

	TEXT   CHARACTER = 250 TEXT = 'Gardiner & Schaeffer, 1989; Schultze & Cumbaa, 2001; Zhu & Schultze, 2001; Zhu et al., 2001; Zhu & Yu, 2002; Cloutier & Arratia, 2004; Friedman & Blom, 2006; Zhu et al., 2006; Friedman, 2007; Long et al., 2008; Brazeau, 2009; Swartz, 2009; Zhu et al., 2009; Choo, 2011; Davis et al., 2012; Zhu et al., 2013; Giles et al., 2015b,c; Giles et al. 2017.';

	TEXT   CHARACTER = 251 TEXT = 'Poplin & Lund, 2000; Cloutier & Arratia, 2004; Friedman & Blom, 2006; Long et al., 2008; Swartz, 2009; Choo, 2011; López-Arbarello 2012; Bermúdez-Rochas & Poyato-Ariza 2015; Giles et al., 2015b; Thies & Waschkewitz, 2015; Gibson 2016; Giles et al. 2017; López-Arbarello & Sferco 2018.';

	TEXT   CHARACTER = 252 TEXT = 'Gardiner et al., 2005; Xu & Gao, 2011; Xu et al., 2014, 2015; Xu & Zhao, 2016; Giles et al. 2017; López-Arbarello & Sferco 2018.';

	TEXT   CHARACTER = 253 TEXT = Giles_et_al._2017.;

	TEXT   CHARACTER = 254 TEXT = Giles_et_al._2017.;

	TEXT   CHARACTER = 255 TEXT = 'Patterson, 1982; Cloutier & Ahlberg, 1996; Coates, 1999; Schultze & Cumbaa, 2001; Zhu & Schultze, 2001; Friedman & Blom, 2006; Long et al., 2008; Swartz, 2009; Choo, 2011; Giles et al., 2015b; Giles et al. 2017.';

	TEXT   CHARACTER = 256 TEXT = 'Patterson, 1982; Taverne, 1997; Gardiner & Schaeffer, 1989; Gardiner et al., 2005; Friedman & Blom, 2006; Long et al., 2008; Choo, 2011; López-Arbarello 2012; Bermúdez-Rochas & Poyato-Ariza 2015; Giles et al., 2015b; Giles et al. 2017; López-Arbarello & Sferco 2018. ';

	TEXT   CHARACTER = 257 TEXT = 'Modified from Gardiner et al., 2005; Giles et al. 2017. A long chordal lobe is considered to be present when the notochord reaches the posterior margin of the caudal fin.';

	TEXT   CHARACTER = 258 TEXT = 'Grande & Bemis 1998; Xu & Gao 2011; Xu et al. 2014; Xu & Zhao, 2016; Giles et al. 2017; López-Arbarello & Sferco 2018.';

	TEXT   CHARACTER = 259 TEXT = 'Grande & Bemis 1998; Arratia 2013; Poyato-Ariza 2015; Giles et al. 2017; López-Arbarello & Sferco 2018.';

	TEXT   CHARACTER = 260 TEXT = 'Coates 1999; Hurley et al. 2007; Xu et al. 2014; Giles et al. 2017; López-Arbarello & Sferco 2018.';

	TEXT   CHARACTER = 261 TEXT = 'Pinna, 1996; Hurley et al., 2007; Xu & Wu, 2012, Xu et al., 2014; Xu & Zhao, 2016; Giles et al. 2017; López-Arbarello & Sferco 2018.';

	TEXT   CHARACTER = 262 TEXT = 'Pinna, 1996, Xu & Wu, 2012, Xu et al., 2014; Xu & Zhao, 2016; Giles et al. 2017.';

	TEXT   CHARACTER = 263 TEXT = 'Giles et al. 2017; López-Arbarello & Sferco 2018.';

	TEXT   CHARACTER = 264 TEXT = 'Wiley, 1976; López-Arbarello 2012; Bermúdez-Rochas & Poyato-Ariza 2015; Thies & Waschkewitz, 2015; Poyato-Ariza 2015; Gibson 2016; Giles et al. 2017; López-Arbarello & Sferco 2018.';

	TEXT   CHARACTER = 265 TEXT = Giles_et_al._2017.;

	TEXT   CHARACTER = 266 TEXT = 'López-Arbarello 2012; Thies & Waschkewitz, 2015; Gibson 2016; López-Arbarello & Sferco 2018.)';

	TEXT   CHARACTER = 267 TEXT = 'The infraorbitals normally form as a single row partially surrounding the orbit. In some taxa, they may be fragmented into multiple irregular ossifications.';
	SU  T = 89 C = 267 N = color I = 5;

	TEXT   CHARACTER = 268 TEXT = 'Grande & Bemis 1998; López-Arbarello 2011; López-Arbarello & Sferco 2018. The suborbitals normally form as a single row partially surrounding the orbit, posterior and/or ventral to the infraorbitals. In some taxa, they may be fragmented into multiple irregular ossifications.';

	TEXT   CHARACTER = 269 TEXT = 'López-Arbarello 2011; López-Arbarello & Sferco 2018';

	TEXT   CHARACTER = 270 TEXT = 'Coronoids are normally restricted to the medial (lingual) surface of the jaw. In some dapediids, they may extend laterally to contribute to the labial tooth row.';
	TEXT   TAXON = 5 CHARACTER = 270 TEXT = check;

	TEXT   CHARACTER = 271 TEXT = 'López-Arbarello 2012; Bermúdez-Rochas & Poyato-Ariza 2015; Poyato-Ariza 2015; Thies & Waschkewitz, 2015; Gibson 2016; López-Arbarello & Sferco 2018.';
	TEXT   TAXON = 42 CHARACTER = 271 TEXT = hmm;
	TEXT   TAXON = 107 CHARACTER = 271 TEXT = anterior;

	TEXT   CHARACTER = 272 TEXT = 'The parasphenoid is normally restricted to covering the ventral face of the braincase. In some taxa, extensions may extend dorsally and laterally to cloak the basiocciput.';

	TEXT   CHARACTER = 273 TEXT = 'The parasphenoid extends dorsally between the orbits, contributing to the interorbital septum, in some taxa.';

	TEXT   CHARACTER = 274 TEXT = 'A deep ligament pit, dorsal to the foramen magnum, is found on the posterior face of the braincase in some taxa.';

	TEXT   CHARACTER = 275 TEXT = Gibson_2016.;
	TEXT   TAXON = 25 CHARACTER = 275 TEXT = present;

	TEXT   TAXON = 22 CHARACTER = 277 TEXT = check;

	TEXT   CHARACTER = 278 TEXT = 'Poyato-Ariza & Wenz, 2002; Cawley & Kriwet 2018.)';

	TEXT   CHARACTER = 279 TEXT = 'Poyato-Ariza & Wenz, 2002; Thies & Waschkewitz, 2015; Gibson 2016; Cawley & Kriwet 2018; López-Arbarello & Sferco 2018. The supratemporal commissure is normally carried by the extrascapulars, but is sometimes borne in the parietal.';
	TEXT   TAXON = 5 CHARACTER = 279 TEXT = '0	';
	TEXT   TAXON = 25 CHARACTER = 279 TEXT = long_mpl;
	TEXT   TAXON = 27 CHARACTER = 279 TEXT = long_mpl;
	TEXT   TAXON = 34 CHARACTER = 279 TEXT = 'travels onto lateral extrascapular then onto parietal (no median exscp)';
	TEXT   TAXON = 100 CHARACTER = 279 TEXT = 'travels onto lateral extrascapular then onto parietal (no median exscp)';

	TEXT   CHARACTER = 280 TEXT = 'Poyato-Ariza & Wenz, 2002; Cawley & Kriwet 2018; López-Arbarello & Sferco 2018.';
	TEXT   TAXON = 4 CHARACTER = 280 TEXT = conical;
	TEXT   TAXON = 13 CHARACTER = 280 TEXT = conical;

	TEXT   CHARACTER = 281 TEXT = 'Poyato-Ariza & Wenz, 2002; Cawley & Kriwet 2018.';
	TEXT   TAXON = 5 CHARACTER = 281 TEXT = 'borne on ?fused coronoids+prearticulars';

	TEXT   CHARACTER = 282 TEXT = 'Nursall 2010.) ';

	TEXT   CHARACTER = 283 TEXT = 'Poyato-Ariza & Wenz, 2002; Cawley & Kriwet 2018. A median bone, typically referred to as a dermal supraoccipital, is present between the parietals in some taxa.';

	TEXT   CHARACTER = 284 TEXT = 'Poyato-Ariza & Wenz, 2002; Cawley & Kriwet 2018.';

	TEXT   CHARACTER = 285 TEXT = 'Poyato-Ariza & Wenz, 2002; Cawley & Kriwet 2018.';

	TEXT   CHARACTER = 286 TEXT = 'Poyato-Ariza & Wenz, 2002; Cawley & Kriwet 2018.';

	TEXT   CHARACTER = 288 TEXT = Nursall_2010.;

	TEXT   CHARACTER = 289 TEXT = 'Poyato-Ariza & Wenz, 2002; Cawley & Kriwet 2018.';

	TEXT   CHARACTER = 290 TEXT = 'Poyato-Ariza & Wenz, 2002; Cawley & Kriwet 2018.';

	TEXT   CHARACTER = 291 TEXT = Nursall_2010.;

	TEXT   CHARACTER = 263 STATE = 0 TEXT = single;

	AN T = 36 C = 3  A = 0 DC = 2017.1.15.15.23.58 DM = 2017.1.15.15.23.58 ID = 0159a2ba59981 I = _ TF = (CM ) ;

END;

BEGIN MESQUITECHARMODELS;
	ProbModelSet * UNTITLED   =  'Mk1 (est.)':  1 -  291;
END;

Begin MESQUITE;
		MESQUITESCRIPTVERSION 2;
		TITLE AUTO;
		tell ProjectCoordinator;
		timeSaved 1528458274671;
		getEmployee #mesquite.minimal.ManageTaxa.ManageTaxa;
		tell It;
			setID 0 8638558614273783985;
			tell It;
				setDefaultOrder  59 71 66 85 87 98 76 65 73 69 79 0 83 1 2 3 69 59 4 5 66 94 24 92 26 33 27 28 29 30 31 32 34 35 36 6 122 46 83 72 7 91 73 92 57 59 24 69 103 67 44 43 8 45 81 9 88 99 63 10 11 13 77 96 14 15 76 85 100 86 47 16 17 48 18 19 20 21 22 95 49 37 50 56 84 120 58 51 97 52 38 39 121 70 87 53 102 94 40 101 98 78 41 42 104 105 106 107 108 109;
				attachments ;
			endTell;
		endTell;
		getEmployee #mesquite.charMatrices.ManageCharacters.ManageCharacters;
		tell It;
			setID 0 2279276808437032474;
			tell It;
				setDefaultOrder  0 1 223 2 247 3 4 207 213 246 193 231 5 6 245 7 8 258 192 9 10 11 12 34 13 14 15 16 217 17 18 322 321 19 20 26 21 22 25 27 174 264 28 29 30 31 32 33 35 191 36 37 38 39 40 23 24 175 243 244 218 41 42 43 44 46 54 55 57 58 208 177 198 199 176 60 61 62 63 209 64 65 66 67 325 68 222 69 73 70 71 72 74 241 226 202 75 324 78 323 237 257 259 253 77 255 221 212 47 48 203 49 326 59 327 263 219 181 50 214 51 52 53 79 80 81 82 238 83 84 85 86 87 88 89 90 91 92 93 94 95 178 96 97 98 99 100 101 102 103 104 105 106 107 108 240 220 210 211 215 190 194 195 196 197 232 170 171 172 109 110 111 112 113 225 250 251 233 173 114 115 116 117 118 186 119 120 187 188 189 121 122 123 124 248 136 137 138 139 242 140 141 142 143 144 239 145 146 128 129 130 125 126 127 133 216 254 134 132 135 234 200 180 131 227 149 182 147 256 148 183 230 201 154 150 151 249 155 153 156 158 157 159 160 161 164 165 166 167 168 169 184 319 320 162 163 261 185 229 204 205 206 262 224 260 310 269 270 273 267 309 276 302 277 266 303 271 274 283 278 279 290 281 293 284 285 280 290 286 287 291;
				attachments ;
			endTell;
			mqVersion 310;
			checksumv 0 3 3215625949 null  getNumChars 291 numChars 291 getNumTaxa 110 numTaxa 110   short true   bits 2305843009213694495   states 543   sumSquaresStatesOnly 307464.0 sumSquares -4.611686018427362E19 longCompressibleToShort false usingShortMatrix true   NumFiles 1 NumMatrices 1;
			mqVersion;
		endTell;
		getWindow;
		tell It;
			suppress;
			setResourcesState false false 100;
			setPopoutState 300;
			setExplanationSize 0;
			setAnnotationSize 0;
			setFontIncAnnot 0;
			setFontIncExp 0;
			setSize 757 722;
			setLocation 0 23;
			setFont SanSerif;
			setFontSize 10;
			getToolPalette;
			tell It;
			endTell;
			desuppress;
		endTell;
		getEmployee  #mesquite.minimal.ManageTaxa.ManageTaxa;
		tell It;
			showTaxa #8638558614273783985 #mesquite.lists.TaxonList.TaxonList;
			tell It;
				setTaxa #8638558614273783985;
				getWindow;
				tell It;
					newAssistant  #mesquite.lists.TaxonListCurrPartition.TaxonListCurrPartition;
					setExplanationSize 30;
					setAnnotationSize 20;
					setFontIncAnnot 0;
					setFontIncExp 0;
					setSize 657 650;
					setLocation 0 23;
					setFont SanSerif;
					setFontSize 10;
					getToolPalette;
					tell It;
						setTool mesquite.lists.TaxonList.TaxonListWindow.arrow;
					endTell;
				endTell;
				showWindow;
				getEmployee #mesquite.lists.ColorTaxon.ColorTaxon;
				tell It;
					setColor Red;
					removeColor off;
				endTell;
				getEmployee #mesquite.lists.TaxonListAnnotPanel.TaxonListAnnotPanel;
				tell It;
					togglePanel off;
				endTell;
			endTell;
		endTell;
		getEmployee  #mesquite.charMatrices.BasicDataWindowCoord.BasicDataWindowCoord;
		tell It;
			showDataWindow #2279276808437032474 #mesquite.charMatrices.BasicDataWindowMaker.BasicDataWindowMaker;
			tell It;
				getWindow;
				tell It;
					getTable;
					tell It;
						rowNamesWidth 106;
						columnWidth 242 21;
					endTell;
					setExplanationSize 50;
					setAnnotationSize 80;
					setFontIncAnnot 0;
					setFontIncExp 0;
					setSize 657 570;
					setLocation 0 23;
					setFont SanSerif;
					setFontSize 10;
					getToolPalette;
					tell It;
						setTool mesquite.charMatrices.BasicDataWindowMaker.BasicDataWindow.ibeam;
					endTell;
					setActive;
					setTool mesquite.charMatrices.BasicDataWindowMaker.BasicDataWindow.ibeam;
					colorCells  #mesquite.charMatrices.NoColor.NoColor;
					colorRowNames  #mesquite.charMatrices.TaxonGroupColor.TaxonGroupColor;
					colorColumnNames  #mesquite.charMatrices.CharGroupColor.CharGroupColor;
					colorText  #mesquite.charMatrices.NoColor.NoColor;
					setBackground White;
					toggleShowNames off;
					toggleShowTaxonNames on;
					toggleTight off;
					toggleThinRows off;
					toggleShowChanges on;
					toggleSeparateLines off;
					toggleShowStates on;
					toggleAutoWCharNames on;
					toggleAutoTaxonNames off;
					toggleShowDefaultCharNames off;
					toggleConstrainCW on;
					toggleBirdsEye off;
					toggleShowPaleGrid off;
					toggleShowPaleCellColors off;
					toggleShowPaleExcluded off;
					togglePaleInapplicable on;
					toggleShowBoldCellText off;
					toggleAllowAutosize on;
					toggleColorsPanel on;
					toggleDiagonal on;
					setDiagonalHeight 80;
					toggleLinkedScrolling on;
					toggleScrollLinkedTables off;
				endTell;
				showWindow;
				getWindow;
				tell It;
					forceAutosize;
				endTell;
				getEmployee #mesquite.charMatrices.AlterData.AlterData;
				tell It;
					toggleBySubmenus off;
				endTell;
				getEmployee #mesquite.charMatrices.ColorByState.ColorByState;
				tell It;
					setStateLimit 9;
					toggleUniformMaximum on;
				endTell;
				getEmployee #mesquite.charMatrices.ColorCells.ColorCells;
				tell It;
					setColor Red;
					removeColor off;
				endTell;
				getEmployee #mesquite.categ.StateNamesEditor.StateNamesEditor;
				tell It;
					makeWindow;
					tell It;
						getTable;
						tell It;
							rowNamesWidth 232;
						endTell;
						setExplanationSize 30;
						setAnnotationSize 20;
						setFontIncAnnot 0;
						setFontIncExp 0;
						setSize 657 650;
						setLocation 0 23;
						setFont SanSerif;
						setFontSize 10;
						getToolPalette;
						tell It;
							setTool mesquite.categ.StateNamesEditor.StateNamesWindow.ibeam;
						endTell;
						rowsAreCharacters on;
						toggleConstrainChar on;
						toggleConstrainCharNum 3;
						togglePanel off;
						toggleSummaryPanel off;
					endTell;
					showWindow;
				endTell;
				getEmployee #mesquite.categ.StateNamesStrip.StateNamesStrip;
				tell It;
					showStrip off;
				endTell;
				getEmployee #mesquite.charMatrices.AnnotPanel.AnnotPanel;
				tell It;
					togglePanel off;
				endTell;
				getEmployee #mesquite.charMatrices.CharReferenceStrip.CharReferenceStrip;
				tell It;
					showStrip off;
				endTell;
				getEmployee #mesquite.charMatrices.QuickKeySelector.QuickKeySelector;
				tell It;
					autotabOff;
				endTell;
				getEmployee #mesquite.charMatrices.SelSummaryStrip.SelSummaryStrip;
				tell It;
					showStrip off;
				endTell;
				getEmployee #mesquite.categ.SmallStateNamesEditor.SmallStateNamesEditor;
				tell It;
					panelOpen true;
				endTell;
			endTell;
		endTell;
		getEmployee  #mesquite.charMatrices.ManageCharacters.ManageCharacters;
		tell It;
			showCharacters #2279276808437032474 #mesquite.lists.CharacterList.CharacterList;
			tell It;
				setData 0;
				getWindow;
				tell It;
					newAssistant  #mesquite.lists.DefaultCharOrder.DefaultCharOrder;
					newAssistant  #mesquite.lists.CharListInclusion.CharListInclusion;
					newAssistant  #mesquite.lists.CharListPartition.CharListPartition;
					newAssistant  #mesquite.parsimony.CharListParsModels.CharListParsModels;
					setExplanationSize 30;
					setAnnotationSize 20;
					setFontIncAnnot 0;
					setFontIncExp 0;
					setSize 657 650;
					setLocation 0 23;
					setFont SanSerif;
					setFontSize 10;
					getToolPalette;
					tell It;
						setTool mesquite.lists.CharacterList.CharacterListWindow.arrow;
					endTell;
				endTell;
				showWindow;
				getEmployee #mesquite.lists.CharListAnnotPanel.CharListAnnotPanel;
				tell It;
					togglePanel off;
				endTell;
			endTell;
		endTell;
		endTell;
end;
